# Supplementary material for: Crystal structure of (+)-N-[(1R,5S,6S,9S)-5-hydroxy­methyl-3,3,9-trimethyl-8-oxo-2,4,7-trioxabi­cyclo­[4.3.0]nonan-9-yl]acetamide
Source: Acta Crystallogr E Crystallogr Commun. 2016 Apr 29;72(Pt 5):756–9. doi: 10.1107/S2056989016006800 (PMC4908510; doi:10.1107/S2056989016006800)
Supplement: Supplementary file 1 [file e-72-00756-sup1.cif]

##############################################################################
#                                                                            #
# This CIF contains the data in a paper accepted for publication in          #
# Acta Crystallographica Section E. It conforms to the requirements of       #
# Notes for Authors for Acta Crystallographica Section E, and has been       #
# peer reviewed under the auspices of the IUCr Commission on Journals.       #
#                                                                            #
# Full details of the Crystallographic Information File format               #
# are given in the paper "The Crystallographic Information File (CIF):       #
# a New Standard Archive File for Crystallography" by S. R. Hall, F. H.      #
# Allen and I. D. Brown [Acta Cryst. (1991), A47, 655-685].                  #
#                                                                            #
# The current version of the core CIF dictionary is obtainable from          #
# ftp://ftp.iucr.org/pub/cif_core.dic.                                       #
#                                                                            #
# Software is freely available for graphical display of the structure(s)     #
# in this CIF. For information consult the CIF software page                 #
# http://www.iucr.org/resources/cif/software.                                #
#                                                                            #
# This file may be used for bona fide research purposes within the           #
# scientific community so long as proper attribution is given to the journal # 
# article from which it was obtained.                                        #
#                                                                            #
##############################################################################
data_global
_audit_creation_method     'APEX2 v2014.11-0'
_journal_data_validation_number     ?
_journal_date_recd_electronic     2016-04-18
_journal_date_accepted     2016-04-22
_journal_name_full     'Acta Crystallographica, Section E'
_journal_year     2016
_journal_volume     72
_journal_issue      5
_journal_page_first     756
_journal_page_last     759
_journal_paper_category     GO
_journal_paper_doi     10.1107/S2056989016006800
_journal_coeditor_code     IS5451
_publ_contact_author_name     'Oishi, Takeshi'
_publ_contact_author_address
;
School of Medicine,
Keio University,
Hiyoshi 4-1-1, Kohoku-ku,
Yokohama 223-8521,
Japan
;
_publ_contact_author_email     oec@keio.jp
_publ_contact_author_fax     '(81) 45 566 1311'
_publ_contact_author_phone     '(81) 45 566 1311'
_publ_section_title
;\
Crystal structure of
(+)-<i>N</i>-[(1<i>R</i>,5<i>S</i>,6<i>S</i>,9<i>S</i>)-5-hydroxymethyl-3,3,\
9-trimethyl-8-oxo-2,4,7-trioxabicyclo[4.3.0]nonan-9-yl]acetamide
;
loop_
    _publ_author_name
    _publ_author_address
    'Oishi, Takeshi'
;
School of Medicine,
Keio University,
Hiyoshi 4-1-1, Kohoku-ku, Yokohama 223-8521,
Japan
;
    'Tsuzaki, Shun'
;
Department of Applied Chemistry, Faculty of Science and Technology,
Keio University,
Hiyoshi 3-14-1, Kohoku-ku, Yokohama 223-8522,
Japan
;
    'Sugai, Tomoya'
;
Department of Applied Chemistry, Faculty of Science and Technology,
Keio University,
Hiyoshi 3-14-1, Kohoku-ku, Yokohama 223-8522,
Japan
;
    'Sato, Takaaki'
;
Department of Applied Chemistry, Faculty of Science and Technology,
Keio University,
Hiyoshi 3-14-1, Kohoku-ku, Yokohama 223-8522,
Japan
;
    'Chida, Noritaka'
;
Department of Applied Chemistry, Faculty of Science and Technology,
Keio University,
Hiyoshi 3-14-1, Kohoku-ku, Yokohama 223-8522,
Japan
;
_publ_section_synopsis
;
In the title compound, the 1,3-dioxane ring is in a chair-like conformation,
while the fused oxolane ring adopts an envelope form. In the crystal,
classical O---H...O and N---H...O hydrogen bonds link the molecules into a sheet
structure.
;
data_I
_chemical_name_systematic
;\
(+)-<i>N</i>-[(1<i>R</i>,5<i>S</i>,6<i>S</i>,9<i>S</i>)-5-Hydroxymethyl-\
3,3,9-trimethyl-8-oxo-2,4,7-trioxabicyclo[4.3.0]nonan-9-yl]acetamide
;
_chemical_name_common     ?
_chemical_formula_moiety     'C12 H19 N O6'
_chemical_formula_sum     'C12 H19 N O6'
_chemical_formula_iupac     'C12 H19 N O6'
_chemical_formula_weight     273.28
_chemical_melting_point_gt     497
_chemical_melting_point_lt     498
_space_group_crystal_system     monoclinic
_space_group_name_H-M_alt     'P 21'
_space_group_name_Hall     'P 2yb'
loop_
    _space_group_symop_operation_xyz
    'x, y, z'
    '-x, y+1/2, -z'
_cell_length_a     8.2102(3)
_cell_length_b     9.9513(3)
_cell_length_c     8.7480(3)
_cell_angle_alpha     90
_cell_angle_beta     108.142(2)
_cell_angle_gamma     90
_cell_volume     679.20(4)
_cell_formula_units_Z     2
_cell_measurement_reflns_used     5609
_cell_measurement_theta_min     5.3210
_cell_measurement_theta_max     66.4474
_cell_measurement_temperature     90
_exptl_crystal_description     prism
_exptl_crystal_colour     colorless
_exptl_crystal_size_max     0.140
_exptl_crystal_size_mid     0.140
_exptl_crystal_size_min     0.070
_exptl_crystal_density_diffrn     1.336
_exptl_crystal_density_meas     ?
_exptl_crystal_density_method     'not measured'
_exptl_crystal_F_000     292
_exptl_absorpt_coefficient_mu     0.909
_exptl_absorpt_correction_type     multi-scan
_exptl_absorpt_process_details
;
(<i>SADABS</i>; Bruker, 2014)
;
_exptl_absorpt_correction_T_min     0.88
_exptl_absorpt_correction_T_max     0.94
_exptl_special_details
;
IR (KBr): 3311, 2967, 2896, 1785, 1658, 1539, 1170, 1117, 1057 cm^-1^;
^1^H NMR (500 MHz, CDCl~3~): <i>\d</i> (p.p.m.)
5.91 (s, 1H; H11),
4.82 (d, <i>J</i> = 2.0 Hz, 1H; H1),
4.37 (dd, <i>J</i> = 2.0, 1.7 Hz, 1H; H6),
4.21 (ddd, <i>J</i> = 7.2, 5.5, 1.7 Hz, 1H; H5),
3.92--3.79 (m, 2H; H15AB),
2.05 (bs, 1H; H16),
2.00 (s, 3H; H14ABC),
1.60 (s, 3H; H19ABC),
1.46 (s, 3H; H18ABC),
1.35 (s, 3H; H17ABC);
^13^C NMR (125 MHz, CDCl~3~): <i>\d</i> (p.p.m.)
176.9 (C), 170.1 (C), 98.8 (CH), 71.6 (CH), 71.5 (CH),
68.9 (CH), 62.3 (CH~2~), 61.6 (C), 29.1 (CH~3~),
23.5 (CH~3~), 19.2 (CH~3~), 18.0 (CH~3~).
;
_diffrn_ambient_temperature     90
_diffrn_radiation_type     CuK\a
_diffrn_radiation_wavelength     1.54178
_diffrn_radiation_monochromator     'multilayered confocal mirror'
_diffrn_measurement_device_type     'Bruker D8 Venture'
_diffrn_measurement_method     '\f and \w scans'
_diffrn_detector_area_resol_mean     10.4167
_diffrn_reflns_number     8304
_diffrn_reflns_av_R_equivalents     0.0393
_diffrn_reflns_av_sigmaI/netI     ?
_diffrn_reflns_theta_min     5.32
_diffrn_reflns_theta_max     66.75
_diffrn_reflns_theta_full     66.75
_diffrn_measured_fraction_theta_max     0.995
_diffrn_measured_fraction_theta_full     0.995
_diffrn_reflns_limit_h_min     -9
_diffrn_reflns_limit_h_max     9
_diffrn_reflns_limit_k_min     -11
_diffrn_reflns_limit_k_max     11
_diffrn_reflns_limit_l_min     -10
_diffrn_reflns_limit_l_max     10
_diffrn_standards_number     0
_diffrn_standards_interval_count     ?
_diffrn_standards_decay_%     ?
_refine_special_details
;
  Refinement of <i>F</i>^2^ against ALL reflections.
  The weighted <i>R</i>-factor <i>wR</i> and  goodness of fit <i>S</i> are
based on <i>F</i>^2^, conventional <i>R</i>-factors <i>R</i> are based on
<i>F</i>, with <i>F</i> set to zero for negative <i>F</i>^2^.
  The threshold expression of <i>F</i>^2^ > 2<i>\s</i>(<i>F</i>^2^) is used
only for calculating <i>R</i>-factors(gt) <i>etc.</i> and is not relevant
to the choice of reflections for refinement.
  <i>R</i>-factors based on <i>F</i>^2^ are statistically about twice as
large as those based on <i>F</i>, and <i>R</i>-factors based on ALL data
will be even larger.
;
_reflns_number_total     2386
_reflns_number_gt     2235
_reflns_threshold_expression     'I > 2\s(I)'
_refine_ls_structure_factor_coef     Fsqd
_refine_ls_matrix_type     full
_refine_ls_R_factor_all     0.0370
_refine_ls_R_factor_gt     0.0323
_refine_ls_wR_factor_gt     0.0651
_refine_ls_wR_factor_ref     0.0678
_refine_ls_goodness_of_fit_ref     1.002
_refine_ls_restrained_S_all     1.002
_refine_ls_number_reflns     2386
_refine_ls_number_parameters     177
_refine_ls_number_restraints     1
_refine_ls_number_constraints     ?
_refine_ls_hydrogen_treatment     constr
_refine_ls_weighting_scheme     calc
_refine_ls_weighting_details
                           'w=1/[\s^2^(Fo^2^)+0.3240P] where P=(Fo^2^+2Fc^2^)/3'
_atom_sites_solution_hydrogens     geom
_atom_sites_solution_primary     direct
_atom_sites_solution_secondary     difmap
_refine_ls_shift/su_max     0.000
_refine_ls_shift/su_mean     0.000
_refine_diff_density_max     0.203
_refine_diff_density_min     -0.183
_refine_ls_extinction_method     none
_refine_ls_extinction_coef     ?
_refine_ls_abs_structure_details
;
Flack <i>x</i> determined using 941 quotients
[(<i>I</i>^+^)-(<i>I</i>^-^)]/[(<i>I</i>^+^)+(<i>I</i>^-^)]
(Parsons <i>et al.</i>, 2013)
;
_refine_ls_abs_structure_Flack     0.13(11)
loop_
    _atom_type_symbol
    _atom_type_description
    _atom_type_scat_dispersion_real
    _atom_type_scat_dispersion_imag
    _atom_type_scat_source
    C C 0.0181 0.0091 'International Tables Vol C Tables 4.2.6.8 and 6.1.1.4'
    H H 0.0000 0.0000 'International Tables Vol C Tables 4.2.6.8 and 6.1.1.4'
    N N 0.0311 0.0180 'International Tables Vol C Tables 4.2.6.8 and 6.1.1.4'
    O O 0.0492 0.0322 'International Tables Vol C Tables 4.2.6.8 and 6.1.1.4'
_computing_data_collection
;
<i>APEX2</i> (Bruker, 2014)
;
_computing_cell_refinement
;
<i>SAINT</i> (Bruker, 2014)
;
_computing_data_reduction
;
<i>SAINT</i> (Bruker, 2014)
;
_computing_structure_solution
;
<i>SHELXS2013</i> (Sheldrick, 2008)
;
_computing_structure_refinement
;
<i>SHELXL2014</i> (Sheldrick, 2015)
;
_computing_molecular_graphics
;
<i>Mercury</i> (Macrae <i>et al.</i>, 2006)
;
_computing_publication_material
;
<i>publCIF</i> (Westrip, 2010) and <i>PLATON</i> (Spek, 2009)
;
loop_
    _atom_site_type_symbol
    _atom_site_label
    _atom_site_fract_x
    _atom_site_fract_y
    _atom_site_fract_z
    _atom_site_U_iso_or_equiv
    _atom_site_adp_type
    _atom_site_calc_flag
    _atom_site_occupancy
    _atom_site_disorder_assembly
    _atom_site_disorder_group
    C C1 0.9761(3) 0.3025(3) 0.3147(3) 0.0188(6) Uani d 1 . .
    H H1 0.9423 0.3845 0.2459 0.023 Uiso calc 1 . .
    O O2 0.8860(2) 0.18536(19) 0.2398(2) 0.0201(4) Uani d 1 . .
    C C3 0.7125(3) 0.1762(3) 0.2378(3) 0.0206(6) Uani d 1 . .
    O O4 0.7068(2) 0.17674(19) 0.3987(2) 0.0210(4) Uani d 1 . .
    C C5 0.7792(3) 0.2941(3) 0.4887(3) 0.0204(6) Uani d 1 . .
    H H5 0.7051 0.3729 0.4412 0.024 Uiso calc 1 . .
    C C6 0.9578(3) 0.3214(3) 0.4822(3) 0.0199(6) Uani d 1 . .
    H H6 0.9921 0.4151 0.5201 0.024 Uiso calc 1 . .
    O O7 1.0816(2) 0.22653(18) 0.5827(2) 0.0209(4) Uani d 1 . .
    C C8 1.2000(3) 0.1928(3) 0.5118(3) 0.0197(6) Uani d 1 . .
    C C9 1.1663(3) 0.2685(3) 0.3525(3) 0.0188(6) Uani d 1 . .
    O O10 1.3137(2) 0.1152(2) 0.5716(2) 0.0250(5) Uani d 1 . .
    N N11 1.2014(3) 0.1803(2) 0.2341(2) 0.0189(5) Uani d 1 . .
    H H11 1.2597 0.1056 0.2656 0.023 Uiso calc 1 . .
    C C12 1.1456(3) 0.2118(3) 0.0764(3) 0.0199(6) Uani d 1 . .
    C C13 1.1567(4) 0.1008(3) -0.0361(3) 0.0243(6) Uani d 1 . .
    H H13A 1.2479 0.0382 0.0198 0.037 Uiso calc 1 . .
    H H13B 1.1822 0.139 -0.1294 0.037 Uiso calc 1 . .
    H H13C 1.0471 0.0528 -0.0722 0.037 Uiso calc 1 . .
    O O14 1.0868(2) 0.32336(19) 0.0272(2) 0.0232(4) Uani d 1 . .
    C C15 0.7705(4) 0.2708(3) 0.6581(3) 0.0223(6) Uani d 1 . .
    H H15A 0.6511 0.2505 0.6536 0.027 Uiso calc 1 . .
    H H15B 0.8432 0.1931 0.7074 0.027 Uiso calc 1 . .
    O O16 0.8286(2) 0.3877(2) 0.7522(2) 0.0251(4) Uani d 1 . .
    H H16 0.9172 0.3693 0.8284 0.038 Uiso calc 1 . .
    C C17 0.6531(4) 0.0385(3) 0.1716(3) 0.0265(6) Uani d 1 . .
    H H17A 0.735 -0.0292 0.2314 0.04 Uiso calc 1 . .
    H H17B 0.6455 0.035 0.0577 0.04 Uiso calc 1 . .
    H H17C 0.54 0.0202 0.1828 0.04 Uiso calc 1 . .
    C C18 0.6035(4) 0.2878(3) 0.1367(3) 0.0248(6) Uani d 1 . .
    H H18A 0.646 0.3752 0.1842 0.037 Uiso calc 1 . .
    H H18B 0.484 0.2765 0.1339 0.037 Uiso calc 1 . .
    H H18C 0.6104 0.2834 0.027 0.037 Uiso calc 1 . .
    C C19 1.2807(3) 0.3934(3) 0.3836(3) 0.0225(6) Uani d 1 . .
    H H19A 1.2492 0.4528 0.4593 0.034 Uiso calc 1 . .
    H H19B 1.2653 0.4411 0.2821 0.034 Uiso calc 1 . .
    H H19C 1.4009 0.3663 0.4295 0.034 Uiso calc 1 . .
loop_
    _atom_site_aniso_label
    _atom_site_aniso_U_11
    _atom_site_aniso_U_22
    _atom_site_aniso_U_33
    _atom_site_aniso_U_12
    _atom_site_aniso_U_13
    _atom_site_aniso_U_23
    C1 0.0219(13) 0.0169(14) 0.0158(12) -0.0014(11) 0.0034(10) 0.0009(11)
    O2 0.0200(9) 0.0209(10) 0.0178(8) -0.0027(8) 0.0033(7) -0.0019(8)
    C3 0.0201(13) 0.0240(14) 0.0163(12) -0.0004(12) 0.0036(10) 0.0020(13)
    O4 0.0253(10) 0.0196(10) 0.0165(9) -0.0042(8) 0.0044(7) -0.0005(8)
    C5 0.0235(14) 0.0174(14) 0.0190(13) 0.0008(11) 0.0049(10) -0.0018(12)
    C6 0.0247(15) 0.0149(14) 0.0179(13) 0.0023(11) 0.0035(11) -0.0008(11)
    O7 0.0227(10) 0.0232(11) 0.0155(9) 0.0015(8) 0.0038(7) 0.0010(8)
    C8 0.0202(13) 0.0199(14) 0.0162(12) -0.0041(11) 0.0016(10) -0.0031(12)
    C9 0.0217(14) 0.0185(14) 0.0150(12) 0.0001(10) 0.0039(10) -0.0021(11)
    O10 0.0265(11) 0.0251(11) 0.0199(10) 0.0042(9) 0.0021(8) 0.0016(9)
    N11 0.0204(11) 0.0182(11) 0.0168(11) 0.0034(9) 0.0040(8) -0.0010(10)
    C12 0.0160(12) 0.0230(15) 0.0196(13) -0.0034(11) 0.0043(10) -0.0029(12)
    C13 0.0298(16) 0.0242(15) 0.0185(13) 0.0026(12) 0.0069(11) -0.0003(12)
    O14 0.0292(10) 0.0189(11) 0.0190(9) 0.0018(8) 0.0040(8) 0.0024(8)
    C15 0.0244(15) 0.0226(15) 0.0191(13) -0.0023(11) 0.0057(11) -0.0022(12)
    O16 0.0310(11) 0.0215(10) 0.0188(10) 0.0032(9) 0.0018(8) -0.0035(9)
    C17 0.0260(15) 0.0288(16) 0.0223(14) -0.0040(12) 0.0040(12) -0.0041(13)
    C18 0.0223(14) 0.0299(17) 0.0195(13) -0.0006(12) 0.0028(11) 0.0035(13)
    C19 0.0229(14) 0.0216(14) 0.0219(14) -0.0021(11) 0.0053(11) -0.0020(13)
_geom_special_details
;
All esds (except the esd in the dihedral angle between two l.s. planes)
are estimated using the full covariance matrix.  The cell esds are taken
into account individually in the estimation of esds in distances, angles
and torsion angles; correlations between esds in cell parameters are only
used when they are defined by crystal symmetry.  An approximate (isotropic)
treatment of cell esds is used for estimating esds involving l.s. planes.
;
loop_
    _geom_bond_atom_site_label_1
    _geom_bond_atom_site_label_2
    _geom_bond_site_symmetry_2
    _geom_bond_distance
    _geom_bond_publ_flag
    C1 O2 . 1.426(3) ?
    C1 C6 . 1.530(4) ?
    C1 C9 . 1.530(4) ?
    C1 H1 . 1.0 ?
    O2 C3 . 1.422(3) ?
    C3 O4 . 1.423(3) ?
    C3 C17 . 1.509(4) ?
    C3 C18 . 1.525(4) ?
    O4 C5 . 1.431(3) ?
    C5 C6 . 1.510(4) ?
    C5 C15 . 1.523(4) ?
    C5 H5 . 1.0 ?
    C6 O7 . 1.463(3) ?
    C6 H6 . 1.0 ?
    O7 C8 . 1.349(3) ?
    C8 O10 . 1.199(3) ?
    C8 C9 . 1.532(4) ?
    C9 N11 . 1.453(3) ?
    C9 C19 . 1.530(4) ?
    N11 C12 . 1.348(3) ?
    N11 H11 . 0.88 ?
    C12 O14 . 1.233(3) ?
    C12 C13 . 1.501(4) ?
    C13 H13A . 0.98 ?
    C13 H13B . 0.98 ?
    C13 H13C . 0.98 ?
    C15 O16 . 1.419(3) ?
    C15 H15A . 0.99 ?
    C15 H15B . 0.99 ?
    O16 H16 . 0.84 ?
    C17 H17A . 0.98 ?
    C17 H17B . 0.98 ?
    C17 H17C . 0.98 ?
    C18 H18A . 0.98 ?
    C18 H18B . 0.98 ?
    C18 H18C . 0.98 ?
    C19 H19A . 0.98 ?
    C19 H19B . 0.98 ?
    C19 H19C . 0.98 ?
loop_
    _geom_angle_atom_site_label_1
    _geom_angle_atom_site_label_2
    _geom_angle_atom_site_label_3
    _geom_angle_site_symmetry_1
    _geom_angle_site_symmetry_3
    _geom_angle
    _geom_angle_publ_flag
    O2 C1 C6 . . 110.4(2) ?
    O2 C1 C9 . . 105.5(2) ?
    C6 C1 C9 . . 102.6(2) ?
    O2 C1 H1 . . 112.6 ?
    C6 C1 H1 . . 112.6 ?
    C9 C1 H1 . . 112.6 ?
    C3 O2 C1 . . 115.6(2) ?
    O2 C3 O4 . . 109.22(18) ?
    O2 C3 C17 . . 105.4(2) ?
    O4 C3 C17 . . 106.1(2) ?
    O2 C3 C18 . . 111.4(2) ?
    O4 C3 C18 . . 112.1(2) ?
    C17 C3 C18 . . 112.2(2) ?
    C3 O4 C5 . . 114.3(2) ?
    O4 C5 C6 . . 111.6(2) ?
    O4 C5 C15 . . 105.8(2) ?
    C6 C5 C15 . . 113.9(2) ?
    O4 C5 H5 . . 108.5 ?
    C6 C5 H5 . . 108.5 ?
    C15 C5 H5 . . 108.5 ?
    O7 C6 C5 . . 111.2(2) ?
    O7 C6 C1 . . 103.9(2) ?
    C5 C6 C1 . . 113.6(2) ?
    O7 C6 H6 . . 109.3 ?
    C5 C6 H6 . . 109.3 ?
    C1 C6 H6 . . 109.3 ?
    C8 O7 C6 . . 110.5(2) ?
    O10 C8 O7 . . 122.3(2) ?
    O10 C8 C9 . . 127.5(2) ?
    O7 C8 C9 . . 110.1(2) ?
    N11 C9 C19 . . 111.8(2) ?
    N11 C9 C1 . . 113.3(2) ?
    C19 C9 C1 . . 112.8(2) ?
    N11 C9 C8 . . 109.3(2) ?
    C19 C9 C8 . . 108.1(2) ?
    C1 C9 C8 . . 100.9(2) ?
    C12 N11 C9 . . 120.6(2) ?
    C12 N11 H11 . . 119.7 ?
    C9 N11 H11 . . 119.7 ?
    O14 C12 N11 . . 122.6(3) ?
    O14 C12 C13 . . 122.0(2) ?
    N11 C12 C13 . . 115.4(2) ?
    C12 C13 H13A . . 109.5 ?
    C12 C13 H13B . . 109.5 ?
    H13A C13 H13B . . 109.5 ?
    C12 C13 H13C . . 109.5 ?
    H13A C13 H13C . . 109.5 ?
    H13B C13 H13C . . 109.5 ?
    O16 C15 C5 . . 109.3(2) ?
    O16 C15 H15A . . 109.8 ?
    C5 C15 H15A . . 109.8 ?
    O16 C15 H15B . . 109.8 ?
    C5 C15 H15B . . 109.8 ?
    H15A C15 H15B . . 108.3 ?
    C15 O16 H16 . . 109.5 ?
    C3 C17 H17A . . 109.5 ?
    C3 C17 H17B . . 109.5 ?
    H17A C17 H17B . . 109.5 ?
    C3 C17 H17C . . 109.5 ?
    H17A C17 H17C . . 109.5 ?
    H17B C17 H17C . . 109.5 ?
    C3 C18 H18A . . 109.5 ?
    C3 C18 H18B . . 109.5 ?
    H18A C18 H18B . . 109.5 ?
    C3 C18 H18C . . 109.5 ?
    H18A C18 H18C . . 109.5 ?
    H18B C18 H18C . . 109.5 ?
    C9 C19 H19A . . 109.5 ?
    C9 C19 H19B . . 109.5 ?
    H19A C19 H19B . . 109.5 ?
    C9 C19 H19C . . 109.5 ?
    H19A C19 H19C . . 109.5 ?
    H19B C19 H19C . . 109.5 ?
loop_
    _geom_torsion_atom_site_label_1
    _geom_torsion_atom_site_label_2
    _geom_torsion_atom_site_label_3
    _geom_torsion_atom_site_label_4
    _geom_torsion_site_symmetry_1
    _geom_torsion_site_symmetry_2
    _geom_torsion_site_symmetry_3
    _geom_torsion_site_symmetry_4
    _geom_torsion
    _geom_torsion_publ_flag
    C6 C1 O2 C3 . . . . 51.4(3) ?
    C9 C1 O2 C3 . . . . 161.5(2) ?
    C1 O2 C3 O4 . . . . -59.9(3) ?
    C1 O2 C3 C17 . . . . -173.5(2) ?
    C1 O2 C3 C18 . . . . 64.6(3) ?
    O2 C3 O4 C5 . . . . 59.4(3) ?
    C17 C3 O4 C5 . . . . 172.6(2) ?
    C18 C3 O4 C5 . . . . -64.6(3) ?
    C3 O4 C5 C6 . . . . -52.2(3) ?
    C3 O4 C5 C15 . . . . -176.5(2) ?
    O4 C5 C6 O7 . . . . -74.1(3) ?
    C15 C5 C6 O7 . . . . 45.7(3) ?
    O4 C5 C6 C1 . . . . 42.7(3) ?
    C15 C5 C6 C1 . . . . 162.4(2) ?
    O2 C1 C6 O7 . . . . 79.1(2) ?
    C9 C1 C6 O7 . . . . -32.9(2) ?
    O2 C1 C6 C5 . . . . -41.8(3) ?
    C9 C1 C6 C5 . . . . -153.9(2) ?
    C5 C6 O7 C8 . . . . 142.6(2) ?
    C1 C6 O7 C8 . . . . 20.1(3) ?
    C6 O7 C8 O10 . . . . -179.4(2) ?
    C6 O7 C8 C9 . . . . 1.5(3) ?
    O2 C1 C9 N11 . . . . 33.6(3) ?
    C6 C1 C9 N11 . . . . 149.3(2) ?
    O2 C1 C9 C19 . . . . 161.8(2) ?
    C6 C1 C9 C19 . . . . -82.5(3) ?
    O2 C1 C9 C8 . . . . -83.1(2) ?
    C6 C1 C9 C8 . . . . 32.6(3) ?
    O10 C8 C9 N11 . . . . 39.2(4) ?
    O7 C8 C9 N11 . . . . -141.7(2) ?
    O10 C8 C9 C19 . . . . -82.7(3) ?
    O7 C8 C9 C19 . . . . 96.4(2) ?
    O10 C8 C9 C1 . . . . 158.7(3) ?
    O7 C8 C9 C1 . . . . -22.2(3) ?
    C19 C9 N11 C12 . . . . -75.4(3) ?
    C1 C9 N11 C12 . . . . 53.3(3) ?
    C8 C9 N11 C12 . . . . 164.9(2) ?
    C9 N11 C12 O14 . . . . 11.3(4) ?
    C9 N11 C12 C13 . . . . -167.6(2) ?
    O4 C5 C15 O16 . . . . -175.7(2) ?
    C6 C5 C15 O16 . . . . 61.4(3) ?
loop_
    _geom_hbond_atom_site_label_D
    _geom_hbond_atom_site_label_H
    _geom_hbond_atom_site_label_A
    _geom_hbond_site_symmetry_A
    _geom_hbond_distance_DH
    _geom_hbond_distance_HA
    _geom_hbond_distance_DA
    _geom_hbond_angle_DHA
    _geom_hbond_publ_flag
    O16 H16 O14 1_556 0.84 1.91 2.742(2) 168 y
    N11 H11 O16 2_746 0.88 2.28 2.928(3) 131 y
    C5 H5 O10 2_756 1.00 2.42 3.289(3) 145 y
    C19 H19A O4 2_756 0.98 2.52 3.386(3) 147 y
    C13 H13B O7 1_554 0.98 2.55 3.433(3) 150 y
    C13 H13C O14 2_745 0.98 2.62 3.424(3) 140 y
_shelx_res_file
;
cu_160310Oishi_Tz1_4_Cu_0m.res created by SHELXL-2014/7
TITL cu_160310Oishi_Tz1_4_Cu_0m in P2(1)
CELL 1.54178 8.2102 9.9513 8.7480 90.000 108.142 90.000
ZERR 2.00 0.0003 0.0003 0.0003 0.000 0.002 0.000
LATT -1
SYMM -x, y+1/2, -z
SFAC C  H  N  O
UNIT 24  38  2  12
L.S. 4
ACTA
BOND $H
FMAP 2
PLAN 5
SIZE 0.070 0.140 0.140
CONF
HTAB C19 O14
EQIV $1 x, y, z+1
HTAB O16 O14_$1
EQIV $2 -x+2, y-1/2, -z+1
HTAB N11 O16_$2
EQIV $3 -x+2, y+1/2, -z+1
HTAB C5 O10_$3
HTAB C19 O4_$3
EQIV $4 x, y, z-1
HTAB C13 O7_$4
EQIV $5 -x+2, y-1/2, -z
HTAB C13 O14_$5
MPLA 4 C6 O7 C8 C9 C1
MPLA 4 C1 O2 O4 C5 C3 C6
TEMP -183
WGHT    0.000000    0.324000
FVAR       0.29369
C1    1    0.976087    0.302495    0.314663    11.00000    0.02189    0.01694 =
         0.01576    0.00089    0.00345   -0.00143
AFIX  13
H1    2    0.942287    0.384469    0.245939    11.00000   -1.20000
AFIX   0
O2    4    0.886020    0.185358    0.239845    11.00000    0.01999    0.02087 =
         0.01776   -0.00188    0.00325   -0.00266
C3    1    0.712534    0.176187    0.237831    11.00000    0.02011    0.02403 =
         0.01626    0.00200    0.00359   -0.00037
O4    4    0.706786    0.176741    0.398709    11.00000    0.02531    0.01961 =
         0.01651   -0.00046    0.00438   -0.00423
C5    1    0.779226    0.294148    0.488690    11.00000    0.02347    0.01739 =
         0.01905   -0.00178    0.00494    0.00080
AFIX  13
H5    2    0.705061    0.372908    0.441228    11.00000   -1.20000
AFIX   0
C6    1    0.957843    0.321405    0.482173    11.00000    0.02473    0.01486 =
         0.01793   -0.00079    0.00347    0.00234
AFIX  13
H6    2    0.992109    0.415074    0.520111    11.00000   -1.20000
AFIX   0
O7    4    1.081577    0.226526    0.582700    11.00000    0.02266    0.02315 =
         0.01552    0.00102    0.00379    0.00153
C8    1    1.199999    0.192758    0.511784    11.00000    0.02025    0.01993 =
         0.01623   -0.00315    0.00161   -0.00414
C9    1    1.166346    0.268498    0.352485    11.00000    0.02170    0.01854 =
         0.01496   -0.00208    0.00385    0.00008
O10   4    1.313726    0.115167    0.571635    11.00000    0.02649    0.02514 =
         0.01991    0.00160    0.00214    0.00423
N11   3    1.201441    0.180268    0.234117    11.00000    0.02037    0.01818 =
         0.01680   -0.00103    0.00403    0.00341
AFIX  43
H11   2    1.259664    0.105612    0.265642    11.00000   -1.20000
AFIX   0
C12   1    1.145583    0.211790    0.076440    11.00000    0.01603    0.02304 =
         0.01964   -0.00287    0.00432   -0.00336
C13   1    1.156659    0.100826   -0.036096    11.00000    0.02980    0.02422 =
         0.01854   -0.00034    0.00687    0.00256
AFIX 137
H13A  2    1.247906    0.038224    0.019820    11.00000   -1.50000
H13B  2    1.182212    0.138990   -0.129354    11.00000   -1.50000
H13C  2    1.047091    0.052809   -0.072236    11.00000   -1.50000
AFIX   0
O14   4    1.086846    0.323364    0.027212    11.00000    0.02919    0.01893 =
         0.01899    0.00240    0.00402    0.00184
C15   1    0.770500    0.270771    0.658056    11.00000    0.02444    0.02255 =
         0.01913   -0.00219    0.00572   -0.00232
AFIX  23
H15A  2    0.651060    0.250519    0.653632    11.00000   -1.20000
H15B  2    0.843194    0.193070    0.707428    11.00000   -1.20000
AFIX   0
O16   4    0.828556    0.387679    0.752230    11.00000    0.03099    0.02145 =
         0.01877   -0.00350    0.00183    0.00325
AFIX 147
H16   2    0.917239    0.369284    0.828412    11.00000   -1.50000
AFIX   0
C17   1    0.653050    0.038470    0.171604    11.00000    0.02604    0.02875 =
         0.02235   -0.00412    0.00397   -0.00400
AFIX 137
H17A  2    0.734956   -0.029230    0.231354    11.00000   -1.50000
H17B  2    0.645548    0.034955    0.057657    11.00000   -1.50000
H17C  2    0.540007    0.020228    0.182780    11.00000   -1.50000
AFIX   0
C18   1    0.603509    0.287800    0.136701    11.00000    0.02231    0.02990 =
         0.01953    0.00347    0.00279   -0.00056
AFIX 137
H18A  2    0.645982    0.375193    0.184208    11.00000   -1.50000
H18B  2    0.484038    0.276531    0.133912    11.00000   -1.50000
H18C  2    0.610427    0.283420    0.026979    11.00000   -1.50000
AFIX   0
C19   1    1.280715    0.393408    0.383630    11.00000    0.02287    0.02160 =
         0.02187   -0.00195    0.00526   -0.00207
AFIX 137
H19A  2    1.249171    0.452770    0.459256    11.00000   -1.50000
H19B  2    1.265335    0.441110    0.282094    11.00000   -1.50000
H19C  2    1.400883    0.366339    0.429487    11.00000   -1.50000
AFIX   0
HKLF 4
REM  cu_160310Oishi_Tz1_4_Cu_0m in P2(1)
REM R1 =  0.0323 for    2235 Fo > 4sig(Fo)  and  0.0370 for all    2386 data
REM    177 parameters refined using      1 restraints
END
WGHT      0.0234      0.1728
REM Highest difference peak  0.203,  deepest hole -0.183,  1-sigma level  0.041
Q1    1   0.9680  0.3023  0.3987  11.00000  0.05    0.20
Q2    1   1.1842  0.0832  0.2563  11.00000  0.05    0.19
Q3    1   1.0634  0.2628  0.3408  11.00000  0.05    0.19
Q4    1   0.8794  0.3201  0.4968  11.00000  0.05    0.19
Q5    1   0.6499  0.2238  0.1839  11.00000  0.05    0.18
;
_shelx_res_checksum     26579
