# Supplementary material for: Crystal structure of (+)-N-[(1R,5S,6S,9S)-5-hydroxy­methyl-3,3,9-trimethyl-8-oxo-2,4,7-trioxabi­cyclo­[4.3.0]nonan-9-yl]acetamide
Source: Acta Crystallogr E Crystallogr Commun. 2016 Apr 29;72(Pt 5):756–9. doi: 10.1107/S2056989016006800 (PMC4908510; doi:10.1107/S2056989016006800)
Supplement: Supplementary file 2 [file e-72-00756-Isup2.hkl]

#
# h,k,l, Fc-squared, Fo-squared, sigma(Fo-squared), status flag
#
data_I
_shelx_title ' cu_160310Oishi_Tz1_4_Cu_0m in P2(1)'
_shelx_refln_list_code          4
_shelx_F_calc_maximum      100.38
_exptl_crystal_F_000       292.00
_reflns_d_resolution_high  0.8390

loop_
 _space_group_symop_operation_xyz
 'x, y, z'
 '-x, y+1/2, -z'

_cell_length_a     8.2102
_cell_length_b     9.9513
_cell_length_c     8.7480
_cell_angle_alpha  90.000
_cell_angle_beta  108.142
_cell_angle_gamma  90.000

_shelx_F_squared_multiplier     1.000

loop_
 _refln_index_h
 _refln_index_k
 _refln_index_l
 _refln_F_squared_calc
 _refln_F_squared_meas
 _refln_F_squared_sigma
 _refln_observed_status
   1 -11   0         18.02         16.09         5.01 o
   2 -11   0          7.22          0.65         3.97 o
   3 -11   0         23.91         15.76         5.68 o
   0 -10   0        384.90        412.98        20.52 o
   2 -10   0        249.04        260.87        12.75 o
   3 -10   0         75.67         83.82         8.23 o
   4 -10   0         22.89         23.79         3.16 o
   5 -10   0         38.90         29.45         4.87 o
   1  -9   0        354.76        350.26        16.93 o
   2  -9   0         15.97         14.85         2.87 o
   3  -9   0         29.91         24.87         9.16 o
   4  -9   0         76.18         67.98         6.36 o
   5  -9   0         21.76         20.80         2.11 o
   6  -9   0         30.10         28.08         1.67 o
   0  -8   0        342.46        320.92        15.19 o
   1  -8   0        177.18        184.19        13.57 o
   2  -8   0        142.12        131.69        15.07 o
   3  -8   0         12.81         12.03         2.48 o
   4  -8   0         60.24         62.72        11.42 o
   5  -8   0         55.95         55.25         3.25 o
   6  -8   0         18.16         20.51         1.51 o
   1  -7   0        288.12        293.01        10.43 o
   2  -7   0        138.26        139.80         5.00 o
   3  -7   0         10.96          8.71         2.19 o
   4  -7   0        422.25        432.11        17.97 o
   5  -7   0         42.16         41.43         2.66 o
   6  -7   0        171.87        177.81         4.18 o
   7  -7   0         21.57         28.18         3.41 o
   0  -6   0        209.32        213.91         9.16 o
   1  -6   0         73.99         69.61         2.66 o
   2  -6   0         42.29         45.76         2.25 o
   3  -6   0        124.60        123.05         3.72 o
   4  -6   0         97.64        103.06         4.42 o
   5  -6   0         88.25         85.47         2.83 o
   6  -6   0         20.58         21.41         1.42 o
   7  -6   0          4.77          3.73         1.13 o
   8  -6   0          6.62          2.31         2.19 o
   1  -5   0         73.45         70.61         3.59 o
   2  -5   0        221.79        226.43         7.01 o
   3  -5   0         26.35         26.45         1.85 o
   4  -5   0        159.72        157.36         4.49 o
   5  -5   0        263.55        258.03         6.18 o
   6  -5   0        469.86        477.82         8.27 o
   7  -5   0         12.05         14.23         1.30 o
   8  -5   0         78.28         91.60         3.31 o
   0  -4   0         92.70         82.80         2.63 o
   1  -4   0          5.52          3.56         0.35 o
   2  -4   0        987.16       1020.21        30.09 o
   3  -4   0        280.28        279.51         8.61 o
   4  -4   0          9.78          7.18         0.92 o
   5  -4   0        216.88        226.18         4.33 o
   6  -4   0         46.16         43.97         1.84 o
   7  -4   0        134.03        143.20         6.26 o
   8  -4   0         33.76         33.55         2.22 o
   1  -3   0        713.98        650.88        11.53 o
   2  -3   0        801.94        775.49        22.50 o
   3  -3   0        366.47        362.27        10.86 o
   4  -3   0        500.83        473.15        11.57 o
   5  -3   0        114.24        110.28         2.54 o
   6  -3   0        646.69        642.54        11.15 o
   7  -3   0        155.95        159.42         3.78 o
   8  -3   0         18.14         14.52         1.70 o
   1  -2   0       2318.58       2206.26        67.79 o
   2  -2   0       1073.26        999.18        28.06 o
   3  -2   0        308.57        293.72         8.85 o
   4  -2   0         61.95         67.25         1.84 o
   5  -2   0        200.28        189.19         4.79 o
   6  -2   0        126.85        124.54         3.17 o
   7  -2   0         22.85         22.27         1.53 o
   8  -2   0         12.91         13.15         2.50 o
   9  -2   0         14.00         18.14         2.55 o
   1  -1   0        118.88        110.66         2.29 o
   2  -1   0       1881.80       1784.12        36.55 o
   3  -1   0         46.93         47.95         2.46 o
   4  -1   0        344.77        344.23         6.08 o
   5  -1   0         98.18        101.62         2.56 o
   6  -1   0        113.91        117.15         3.05 o
   7  -1   0        104.06         99.67         4.20 o
   8  -1   0         38.03         40.07         3.88 o
   9  -1   0         46.03         41.89         4.15 o
   1   0   0       4142.55       4256.92        99.58 o
   2   0   0       3760.87       3631.78        73.51 o
   3   0   0         31.76         31.00         1.26 o
   5   0   0         62.69         54.81         4.64 o
   6   0   0         10.95         11.34         1.48 o
   7   0   0          1.80          2.57         1.92 o
   8   0   0         54.52         57.91         3.67 o
   9   0   0         13.79         11.93         2.22 o
   1   1   0        118.79        105.10         3.28 o
   2   1   0       1878.30       1823.09        45.50 o
   3   1   0         46.29         46.54         2.44 o
   4   1   0        349.20        351.05        10.62 o
   5   1   0         99.63         98.80        11.36 o
   6   1   0        112.00        113.93         3.85 o
   7   1   0        104.95        103.98         4.43 o
   8   1   0         38.42         51.62         5.15 o
   9   1   0         46.18         51.86         3.94 o
   0   2   0      10076.87      11594.04       469.33 o
   1   2   0       2316.32       2328.55        90.67 o
   2   2   0       1075.04       1020.04        40.93 o
   3   2   0        303.53        294.95        12.52 o
   4   2   0         61.23         72.55         3.62 o
   5   2   0        196.19        181.24         3.83 o
   6   2   0        128.60        130.37         4.05 o
   7   2   0         22.90         24.32         2.52 o
   8   2   0         12.85         15.26         2.55 o
   9   2   0         13.73         15.20         2.81 o
   1   3   0        714.02        708.16        27.01 o
   2   3   0        798.76        788.39        32.12 o
   3   3   0        364.34        368.23        15.65 o
   4   3   0        500.38        472.33        11.89 o
   5   3   0        115.07        106.36         2.79 o
   6   3   0        643.80        644.19        12.31 o
   7   3   0        157.44        157.53         5.37 o
   8   3   0         17.99         19.15         3.06 o
   0   4   0         92.42         90.90         3.94 o
   1   4   0          5.36          1.86         1.16 o
   2   4   0        991.86       1092.51        43.01 o
   3   4   0        280.83        290.92        15.25 o
   4   4   0          9.92          8.04         1.35 o
   5   4   0        216.30        224.21         4.56 o
   6   4   0         46.22         43.53         2.06 o
   7   4   0        134.22        147.41         4.42 o
   8   4   0         34.10         32.99         3.15 o
   1   5   0         73.14         69.22         3.20 o
   2   5   0        220.99        236.89         7.62 o
   3   5   0         26.46         27.72         3.34 o
   4   5   0        159.04        148.90         3.19 o
   5   5   0        264.05        261.19         5.48 o
   6   5   0        469.21        460.99         8.47 o
   7   5   0         11.83         13.50         2.62 o
   8   5   0         77.74         88.60         5.97 o
   0   6   0        209.00        212.40        10.09 o
   1   6   0         73.35         72.15         3.11 o
   2   6   0         42.56         43.81         2.41 o
   3   6   0        125.98        120.30         2.77 o
   4   6   0         98.09        102.22         2.48 o
   5   6   0         89.64         91.17         2.48 o
   6   6   0         20.17         21.37         1.27 o
   7   6   0          4.79          2.15         1.97 o
   8   6   0          6.58          9.35         2.48 o
   1   7   0        286.89        286.87         5.12 o
   2   7   0        138.41        136.67         3.07 o
   3   7   0         11.22         12.07         1.06 o
   4   7   0        424.43        419.25         7.00 o
   5   7   0         42.02         38.08         1.76 o
   6   7   0        173.08        166.69         3.65 o
   7   7   0         21.19         25.31         2.13 o
   0   8   0        340.01        348.64         7.77 o
   1   8   0        177.25        186.25         7.05 o
   2   8   0        142.19        136.12         2.95 o
   3   8   0         12.69         12.91         1.07 o
   4   8   0         60.81         60.37         1.90 o
   5   8   0         57.24         57.73         3.85 o
   6   8   0         17.76         19.12         1.28 o
   1   9   0        353.28        368.88         6.18 o
   2   9   0         15.87         17.69         1.11 o
   3   9   0         30.31         29.46         1.54 o
   4   9   0         77.36         74.10         2.41 o
   5   9   0         21.50         21.55         1.33 o
   6   9   0         29.78         30.35         1.66 o
   0  10   0        383.50        420.91        10.49 o
   1  10   0         68.49         66.87         1.92 o
   2  10   0        248.64        259.05         5.51 o
   3  10   0         75.84         83.93         2.24 o
   4  10   0         23.31         26.22         1.53 o
   1  11   0         17.69         18.63         1.06 o
   2  11   0          7.75          6.22         1.00 o
   3  11   0         24.69         26.95         1.31 o
  -3 -11   1         13.45         16.35         4.04 o
  -2 -11   1          3.42          8.27         5.10 o
  -1 -11   1          4.68          1.74         6.49 o
   0 -11   1         36.36         45.91        11.01 o
   1 -11   1         13.81         14.73         4.26 o
   2 -11   1        115.55        106.71        13.57 o
   3 -11   1         64.81         70.75        14.26 o
  -5 -10   1          4.57          5.87         1.66 o
  -4 -10   1        100.45         73.62         9.16 o
  -3 -10   1         70.96         61.33         8.35 o
  -1 -10   1         15.90         13.35         5.35 o
   0 -10   1         30.30         37.68         5.68 o
   1 -10   1         13.87         13.10         3.83 o
   2 -10   1         29.75         33.63         7.93 o
   3 -10   1         57.22         58.87         5.32 o
   4 -10   1         45.92         43.67         3.43 o
  -6  -9   1          2.83          4.18         1.32 o
  -5  -9   1         75.78         72.52         8.70 o
  -4  -9   1         25.25         20.24         2.86 o
  -3  -9   1        194.49        155.13        19.94 o
  -2  -9   1         34.99         36.70         4.29 o
  -1  -9   1          3.26          8.06         3.35 o
   0  -9   1        254.88        252.50         9.17 o
   1  -9   1        129.06        132.07        12.41 o
   2  -9   1         82.64         80.93         6.03 o
   3  -9   1         15.84         12.94         3.65 o
   4  -9   1         50.14         53.80         4.14 o
   5  -9   1          1.99          2.05         1.35 o
  -7  -8   1          7.45          7.14         1.34 o
  -6  -8   1          3.57          5.37         1.48 o
  -5  -8   1         44.40         40.87         2.96 o
  -4  -8   1        154.98        138.18        13.47 o
  -3  -8   1         17.94         16.20         4.02 o
  -2  -8   1        275.87        263.18        10.17 o
  -1  -8   1        119.46        116.48         4.13 o
   0  -8   1         30.87         29.51         3.30 o
   1  -8   1        123.28        125.02         5.16 o
   2  -8   1         11.62         10.32         1.77 o
   3  -8   1        138.39        130.79         6.09 o
   4  -8   1         25.81         23.81         3.62 o
   5  -8   1         55.26         58.74         2.62 o
   6  -8   1         36.63         42.29         1.99 o
  -7  -7   1          9.72         10.70         1.31 o
  -6  -7   1         69.31         76.92         3.83 o
  -5  -7   1        123.09        120.08         4.50 o
  -4  -7   1        365.32        369.30        14.66 o
  -3  -7   1         44.91         43.71         6.26 o
  -2  -7   1        110.60        116.17         4.03 o
  -1  -7   1         10.05         10.64         1.34 o
   0  -7   1        925.08        971.23        38.03 o
   1  -7   1        353.53        361.85        10.47 o
   2  -7   1        110.31        121.74         3.88 o
   3  -7   1         12.91         12.42         1.87 o
   4  -7   1        165.88        164.49         6.48 o
   5  -7   1        136.86        133.01         5.17 o
   6  -7   1         33.21         31.92         2.21 o
   7  -7   1          1.02          0.41         0.98 o
  -8  -6   1        100.83        116.51         3.86 o
  -7  -6   1         36.74         41.77         1.95 o
  -6  -6   1        105.98        105.52         3.04 o
  -5  -6   1         39.85         37.19         2.18 o
  -4  -6   1         89.35         92.17         3.65 o
  -3  -6   1         10.85          8.18         1.60 o
  -2  -6   1         24.75         24.71         4.02 o
  -1  -6   1        112.12        104.38         8.99 o
   0  -6   1         21.08         25.09         2.03 o
   1  -6   1        305.18        306.71         9.43 o
   2  -6   1         41.21         41.74         2.19 o
   3  -6   1         46.94         49.98         2.38 o
   4  -6   1        108.64        104.85         3.46 o
   5  -6   1         44.57         48.05         2.03 o
   6  -6   1        149.45        151.58         3.56 o
   7  -6   1         25.72         27.54         1.62 o
  -8  -5   1         23.46         25.78         2.19 o
  -7  -5   1          2.52          2.43         1.01 o
  -6  -5   1        136.66        133.87         3.47 o
  -5  -5   1         76.24         72.86         2.85 o
  -4  -5   1          7.14          5.68         2.09 o
  -3  -5   1        169.58        173.72         5.57 o
  -2  -5   1        118.54        114.51         3.83 o
  -1  -5   1          7.07          7.42         1.01 o
   0  -5   1        209.22        216.17         6.54 o
   1  -5   1        400.96        430.36        10.29 o
   2  -5   1       1551.51       1612.45        38.42 o
   3  -5   1        167.97        180.05         4.74 o
   4  -5   1        214.95        209.60         6.51 o
   5  -5   1        510.15        516.79         8.26 o
   6  -5   1        173.70        175.37         3.83 o
   7  -5   1          9.73         10.03         1.36 o
   8  -5   1         34.74         35.30         7.36 o
  -8  -4   1         22.08         28.42         1.97 o
  -7  -4   1        131.89        136.27         3.34 o
  -6  -4   1        378.64        373.50         6.55 o
  -5  -4   1         69.97         62.32         2.64 o
  -4  -4   1         38.46         41.68         2.98 o
  -3  -4   1        154.71        162.78         5.08 o
  -2  -4   1         75.44         69.73         2.06 o
  -1  -4   1        520.18        516.50        30.31 o
   0  -4   1        352.19        336.56         7.10 o
   1  -4   1        349.09        366.20        11.20 o
   2  -4   1         92.34         87.77         4.41 o
   3  -4   1        595.04        607.29        25.20 o
   4  -4   1        315.47        295.13         7.05 o
   5  -4   1        148.36        147.27         3.47 o
   6  -4   1         99.51         98.45         2.82 o
   7  -4   1         53.39         50.69         2.72 o
   8  -4   1          1.60         -0.29         1.56 o
  -9  -3   1         41.83         39.41         3.70 o
  -8  -3   1         81.36         81.11         3.05 o
  -7  -3   1         59.57         61.37         2.27 o
  -6  -3   1        261.36        265.72         4.87 o
  -5  -3   1         69.19         64.95         2.98 o
  -4  -3   1        451.14        424.92        24.06 o
  -3  -3   1        113.32        118.36         5.85 o
  -2  -3   1        289.69        277.38        16.19 o
  -1  -3   1        261.74        255.28         9.73 o
   0  -3   1        505.49        510.98        10.49 o
   1  -3   1        532.60        499.30        12.11 o
   2  -3   1       2087.27       2242.58        64.97 o
   3  -3   1       1339.15       1350.50        24.87 o
   4  -3   1         51.05         54.75         1.95 o
   5  -3   1        360.28        352.37         6.11 o
   6  -3   1        151.30        144.07         3.72 o
   7  -3   1         71.25         65.01         2.19 o
   8  -3   1         55.77         60.08         3.21 o
  -9  -2   1          0.11          1.41         2.00 o
  -8  -2   1          9.84         12.12         1.97 o
  -7  -2   1        164.44        163.70         3.81 o
  -6  -2   1        396.01        404.40         7.87 o
  -5  -2   1        532.75        501.12         9.93 o
  -4  -2   1        792.06        769.09        17.27 o
  -2  -2   1        239.31        208.53         5.53 o
  -1  -2   1        821.32        856.80        23.91 o
   0  -2   1       1188.18       1197.80        24.61 o
   1  -2   1       2661.96       2699.19        55.19 o
   2  -2   1        184.11        183.09         4.33 o
   3  -2   1        299.24        309.72         7.62 o
   4  -2   1        241.67        255.45         6.51 o
   5  -2   1         37.17         36.02         1.64 o
   6  -2   1        131.44        134.66         3.11 o
   7  -2   1         18.97         15.04         1.48 o
   8  -2   1        126.36        139.69         5.07 o
  -9  -1   1         78.72         87.32         4.15 o
  -8  -1   1         53.82         59.40         5.29 o
  -7  -1   1         65.32         59.83         3.08 o
  -6  -1   1         91.27         93.10         2.63 o
  -5  -1   1        115.22        120.55         3.63 o
  -4  -1   1         42.80         46.31         3.38 o
  -3  -1   1        130.92        117.67         2.77 o
  -2  -1   1       1140.20       1010.98        37.22 o
  -1  -1   1         17.14         16.23         0.70 o
   0  -1   1       3234.94       3465.63        81.24 o
   1  -1   1        176.72        178.59         4.33 o
   2  -1   1        348.95        348.14         7.26 o
   3  -1   1        278.24        282.97        14.79 o
   4  -1   1        221.15        226.34         4.57 o
   5  -1   1          7.69         10.83         1.17 o
   6  -1   1          2.40          0.71         1.27 o
   7  -1   1         88.95         80.99         4.00 o
   8  -1   1         52.42         45.84         3.33 o
  -9   0   1          1.72          0.92         2.16 o
  -8   0   1         67.79         57.58         4.16 o
  -7   0   1         52.01         54.20         3.53 o
  -6   0   1        103.00        110.51         3.63 o
  -5   0   1          1.08          2.95         1.52 o
  -4   0   1       5247.84       5452.79       281.45 o
  -3   0   1       2486.59       2448.28        49.95 o
  -2   0   1       4165.29       4112.19        83.23 o
  -1   0   1        122.50        107.02         2.65 o
   0   0   1       1920.45       2055.59        41.65 o
   1   0   1         63.44         48.64         1.16 o
   2   0   1          1.54          4.94         0.79 o
   3   0   1         17.25         20.83         1.48 o
   4   0   1         53.82         68.44         3.43 o
   5   0   1         29.52         23.90         1.97 o
   6   0   1         55.30         60.02         3.56 o
   7   0   1          3.65          1.50         1.96 o
   8   0   1         66.55         68.37         6.96 o
  -9   1   1         79.75         82.74         6.77 o
  -8   1   1         54.15         55.34         3.99 o
  -7   1   1         65.60         61.12         3.84 o
  -6   1   1         91.60         95.17         4.08 o
  -5   1   1        115.04        122.80         7.77 o
  -4   1   1         42.81         48.06         4.00 o
  -3   1   1        130.12        119.48         3.77 o
  -2   1   1       1140.63       1078.24        30.09 o
  -1   1   1         16.25         15.66         0.58 o
   0   1   1       3243.01       3482.74        81.22 o
   1   1   1        176.79        180.57         4.33 o
   2   1   1        346.51        350.52         8.34 o
   3   1   1        276.97        285.14         8.61 o
   4   1   1        220.31        231.19         7.46 o
   5   1   1          7.76         11.41         1.45 o
   6   1   1          2.32          3.31         1.81 o
   7   1   1         89.29         80.11         4.20 o
   8   1   1         51.68         46.13         4.20 o
  -9   2   1          0.13          3.48         3.94 o
  -8   2   1          9.62          9.76         2.54 o
  -7   2   1        163.62        161.23         4.80 o
  -6   2   1        394.16        397.89         8.14 o
  -5   2   1        526.94        501.31        11.04 o
  -4   2   1        793.72        795.43        18.74 o
  -2   2   1        238.33        199.91         7.19 o
  -1   2   1        821.50        863.13        30.55 o
   0   2   1       1202.74       1263.87        49.16 o
   1   2   1       2650.76       2778.17        78.05 o
   2   2   1        185.89        169.84         7.22 o
   3   2   1        299.18        311.07        13.57 o
   4   2   1        241.10        263.28         8.48 o
   5   2   1         37.33         35.50         2.41 o
   6   2   1        131.61        139.61         4.37 o
   7   2   1         19.32         21.51         2.69 o
   8   2   1        127.94        130.57         5.30 o
  -9   3   1         42.21         53.90         4.85 o
  -8   3   1         80.61         86.99         6.22 o
  -7   3   1         59.83         60.82         3.63 o
  -6   3   1        260.84        263.99         5.74 o
  -5   3   1         68.50         70.36         2.83 o
  -4   3   1        451.42        425.03        10.72 o
  -3   3   1        114.14        105.97         6.03 o
  -2   3   1        290.04        296.11        11.94 o
  -1   3   1        262.64        251.86         7.46 o
   0   3   1        508.10        514.78        20.99 o
   1   3   1        532.78        528.69        20.75 o
   2   3   1       2078.82       2306.29        92.17 o
   3   3   1       1345.57       1409.26        55.88 o
   4   3   1         50.81         53.40         4.14 o
   5   3   1        359.40        361.79         6.61 o
   6   3   1        152.16        149.11         3.92 o
   7   3   1         71.92         65.97         3.56 o
   8   3   1         55.07         54.33         4.32 o
  -8   4   1         22.32         31.02         5.45 o
  -7   4   1        132.59        130.96         4.57 o
  -6   4   1        377.35        377.40         7.65 o
  -5   4   1         68.65         70.75         3.57 o
  -4   4   1         38.67         40.23         2.72 o
  -3   4   1        152.74        156.69         8.51 o
  -2   4   1         75.06         73.16         3.94 o
  -1   4   1        525.88        534.95        21.45 o
   0   4   1        351.74        351.76        14.14 o
   1   4   1        349.89        400.69        15.65 o
   2   4   1         91.96         86.35         3.58 o
   3   4   1        598.21        634.01        18.49 o
   4   4   1        316.81        300.05         5.61 o
   5   4   1        148.10        151.03         3.40 o
   6   4   1        101.07         96.35         3.40 o
   7   4   1         53.50         55.98         3.58 o
   8   4   1          1.65          2.67         2.90 o
  -8   5   1         23.08         23.26         5.62 o
  -7   5   1          2.58          0.98         1.57 o
  -6   5   1        136.65        130.52         3.27 o
  -5   5   1         76.12         74.72         2.21 o
  -4   5   1          6.78          5.51         1.13 o
  -3   5   1        171.19        171.08         5.53 o
  -2   5   1        120.04        120.01         4.63 o
  -1   5   1          7.08          5.16         2.55 o
   0   5   1        210.03        223.76        10.09 o
   1   5   1        397.95        431.41        18.43 o
   2   5   1       1546.35       1667.12        47.79 o
   3   5   1        169.71        173.43         4.02 o
   4   5   1        215.00        209.12         3.74 o
   5   5   1        509.58        520.45         9.16 o
   6   5   1        174.35        175.83         4.22 o
   7   5   1          9.42         10.54         2.00 o
   8   5   1         34.44         40.13         3.56 o
  -8   6   1        100.15        117.98         5.81 o
  -7   6   1         37.02         41.40         2.65 o
  -6   6   1        105.67         99.95         3.03 o
  -5   6   1         39.74         37.61         1.69 o
  -4   6   1         88.97         89.55         2.40 o
  -3   6   1         11.15          9.41         1.17 o
  -2   6   1         24.51         24.81         1.45 o
  -1   6   1        111.46        110.72         6.38 o
   0   6   1         21.65         27.11         2.54 o
   1   6   1        308.17        322.82        10.04 o
   2   6   1         40.23         40.49         1.77 o
   3   6   1         47.70         50.29         1.93 o
   4   6   1        107.37        101.83         2.46 o
   5   6   1         44.79         45.78         1.95 o
   6   6   1        149.50        149.17         3.70 o
   7   6   1         26.13         25.37         2.10 o
  -7   7   1          9.64         10.17         1.91 o
  -6   7   1         69.97         75.71         2.38 o
  -5   7   1        122.58        118.01         2.66 o
  -4   7   1        365.45        356.68         6.11 o
  -3   7   1         46.04         50.35         1.98 o
  -2   7   1        111.46        115.23         3.09 o
  -1   7   1         10.06          9.88         1.12 o
   0   7   1        923.19        914.69        14.50 o
   1   7   1        352.91        364.66         6.87 o
   2   7   1        110.82        117.04         2.79 o
   3   7   1         12.99         14.46         1.27 o
   4   7   1        166.32        164.04         3.25 o
   5   7   1        138.17        122.01         3.27 o
   6   7   1         33.75         31.17         1.75 o
   7   7   1          0.94          3.85         1.95 o
  -7   8   1          7.24          9.68         2.39 o
  -6   8   1          3.72          5.56         1.14 o
  -5   8   1         44.79         41.87         1.81 o
  -4   8   1        155.18        146.59         2.99 o
  -3   8   1         18.12         15.92         1.11 o
  -2   8   1        276.57        266.41         5.11 o
  -1   8   1        118.26        114.96         3.03 o
   0   8   1         31.63         32.17         1.74 o
   1   8   1        124.70        124.80         2.84 o
   2   8   1         11.60         11.44         1.07 o
   3   8   1        137.85        132.56         2.69 o
   4   8   1         26.09         22.73         1.29 o
   5   8   1         54.94         58.84         2.94 o
   6   8   1         36.39         38.37         2.46 o
  -6   9   1          2.86          0.29         1.42 o
  -5   9   1         74.87         80.56         2.22 o
  -4   9   1         24.78         23.41         1.25 o
  -3   9   1        194.78        202.59         4.00 o
  -2   9   1         34.67         36.84         1.94 o
  -1   9   1          3.26          3.89         1.04 o
   0   9   1        254.01        262.42         4.61 o
   1   9   1        130.99        128.74         2.84 o
   2   9   1         82.13         85.39         2.19 o
   3   9   1         15.99         16.33         1.04 o
   4   9   1         51.08         50.56         2.06 o
   5   9   1          2.03          2.34         0.97 o
  -5  10   1          4.55          7.31         1.31 o
  -4  10   1        100.87        107.07         2.52 o
  -3  10   1         71.52         79.40         2.16 o
  -1  10   1         15.72         14.87         1.07 o
   0  10   1         30.26         32.67         1.69 o
   1  10   1         14.02         14.89         1.11 o
   2  10   1         29.60         32.09         1.49 o
   3  10   1         57.26         56.36         1.80 o
   4  10   1         45.12         48.04         1.80 o
  -3  11   1         13.51         13.16         0.95 o
  -2  11   1          3.31          4.46         0.88 o
  -1  11   1          4.68          3.78         0.93 o
   0  11   1         37.36         40.60         1.65 o
   1  11   1         13.83         18.40         1.61 o
   2  11   1        115.39        130.46         2.73 o
   3  11   1         64.78         71.99         2.33 o
  -3 -11   2          5.66          5.55         4.06 o
  -2 -11   2         21.09         10.96         5.22 o
   0 -11   2         21.66         25.52         5.74 o
   1 -11   2          8.83          2.79         3.40 o
   2 -11   2          3.15          2.71         3.38 o
  -5 -10   2          7.59          6.03         2.90 o
  -4 -10   2         11.72          5.67         2.97 o
  -3 -10   2          4.68         -3.01         4.29 o
  -2 -10   2         42.76         27.48         9.39 o
  -1 -10   2        227.34        234.09        13.01 o
   0 -10   2        257.97        248.51        10.85 o
   1 -10   2         28.36         31.56         4.23 o
   2 -10   2         68.02         77.15         4.87 o
   3 -10   2         51.71         57.03         5.63 o
   4 -10   2          9.36          8.72         1.78 o
  -6  -9   2         20.62         21.99         2.23 o
  -5  -9   2         85.76         87.57         7.54 o
  -4  -9   2         20.84         11.44         3.23 o
  -2  -9   2         66.43         76.12        26.26 o
  -1  -9   2          5.57          5.46         2.47 o
   0  -9   2         88.40         84.55        12.12 o
   1  -9   2         53.31         69.93         5.57 o
   2  -9   2         40.57         38.14         6.03 o
   3  -9   2          9.60         12.65         3.17 o
   4  -9   2         10.57         12.90         1.68 o
   5  -9   2         95.74         99.69         3.19 o
  -7  -8   2          5.02          1.35         1.29 o
  -6  -8   2         19.23         15.26         1.69 o
  -5  -8   2         69.92         60.87         4.56 o
  -4  -8   2         18.70          8.04         4.63 o
  -3  -8   2         72.62         68.58        12.53 o
  -2  -8   2         28.07         34.35         3.14 o
  -1  -8   2        497.42        494.12        12.44 o
   0  -8   2        299.95        284.33         9.42 o
   1  -8   2         11.42         10.37         2.56 o
   2  -8   2         15.37         10.72         1.61 o
   3  -8   2         45.05         40.90         3.91 o
   4  -8   2         51.28         53.67         2.99 o
   5  -8   2          6.08          7.52         1.25 o
   6  -8   2         11.43         10.49         1.40 o
  -7  -7   2         65.54         67.50         2.83 o
  -6  -7   2         60.78         60.96         2.79 o
  -5  -7   2          3.77          4.67         1.93 o
  -4  -7   2        188.30        173.04        11.07 o
  -3  -7   2        289.62        290.91        14.68 o
  -2  -7   2         62.97         64.31         3.24 o
  -1  -7   2         28.92         27.43         2.94 o
   0  -7   2         24.90         24.23         1.99 o
   1  -7   2        386.46        417.93        13.45 o
   2  -7   2        138.61        142.23         3.90 o
   3  -7   2          6.35          6.36         1.46 o
   4  -7   2         39.31         35.49         2.55 o
   5  -7   2         35.51         39.11         2.11 o
   6  -7   2         17.64         15.87         1.44 o
  -8  -6   2         18.36         20.21         2.37 o
  -7  -6   2         10.90         14.15         1.60 o
  -6  -6   2          4.66          5.06         1.43 o
  -5  -6   2         25.95         24.54         2.36 o
  -4  -6   2         31.05         24.80         2.73 o
  -3  -6   2         98.69         97.00         4.10 o
  -2  -6   2        396.88        416.19        11.76 o
  -1  -6   2        216.68        227.17         6.14 o
   0  -6   2        233.20        261.68        11.25 o
   1  -6   2        147.74        153.32         4.12 o
   2  -6   2         21.71         19.22         1.61 o
   3  -6   2         54.65         51.97         2.40 o
   4  -6   2        188.76        186.15         5.27 o
   5  -6   2         13.44         11.12         1.28 o
   6  -6   2         11.19         11.07         1.19 o
   7  -6   2         58.50         63.52         2.70 o
  -8  -5   2          5.23          5.81         1.24 o
  -7  -5   2         16.16         15.51         1.35 o
  -6  -5   2        138.46        138.20         4.20 o
  -5  -5   2         97.90         92.45         4.37 o
  -4  -5   2          3.85          4.48         1.76 o
  -3  -5   2        304.72        313.16        10.78 o
  -2  -5   2          4.77          7.08         1.40 o
  -1  -5   2         50.31         56.32         3.15 o
   0  -5   2        198.81        209.43         5.42 o
   1  -5   2        955.49       1058.88        25.32 o
   2  -5   2        557.11        612.92        14.37 o
   3  -5   2        143.55        136.28         3.46 o
   4  -5   2        104.50        106.10         2.87 o
   5  -5   2         18.09         17.39         2.11 o
   6  -5   2         29.63         32.93         1.76 o
   7  -5   2          7.52         11.59         1.29 o
  -9  -4   2          4.96          7.81         2.01 o
  -8  -4   2          3.08          2.67         1.16 o
  -7  -4   2         26.02         28.72         1.76 o
  -6  -4   2         57.16         56.42         2.53 o
  -5  -4   2         74.67         70.36         3.83 o
  -4  -4   2          0.62         -0.35         1.52 o
  -3  -4   2        134.29        118.42         4.12 o
  -2  -4   2        120.46        117.13         6.20 o
  -1  -4   2         10.65         13.74         1.23 o
   0  -4   2        788.13        840.07        19.95 o
   1  -4   2       1292.13       1375.43        27.91 o
   2  -4   2        232.76        228.75         5.64 o
   3  -4   2        300.18        314.03         7.75 o
   4  -4   2         59.94         59.40         2.05 o
   5  -4   2        146.25        143.18         3.23 o
   6  -4   2         29.49         27.37         1.85 o
   7  -4   2          3.74          4.03         1.26 o
  -9  -3   2          7.82          7.50         2.28 o
  -8  -3   2         46.12         58.09         2.62 o
  -7  -3   2         49.61         45.24         2.26 o
  -6  -3   2        209.50        219.09         5.05 o
  -5  -3   2         92.62         89.04         3.47 o
  -4  -3   2        106.37         96.71         3.41 o
  -3  -3   2        373.19        375.98        13.97 o
  -1  -3   2        562.54        572.12        15.13 o
   0  -3   2        290.19        277.24         6.85 o
   1  -3   2        594.39        634.43        13.13 o
   2  -3   2         90.68         95.72         2.86 o
   3  -3   2         31.91         29.96         1.48 o
   4  -3   2         45.41         47.20         1.94 o
   5  -3   2         33.57         31.42         1.67 o
   6  -3   2        146.70        140.85         3.71 o
   7  -3   2         51.00         55.66         2.63 o
   8  -3   2          1.58          1.44         1.70 o
  -9  -2   2         72.55         78.18         5.60 o
  -8  -2   2         28.33         20.72         1.69 o
  -7  -2   2         51.27         48.09         2.15 o
  -6  -2   2         98.84         98.28         3.56 o
  -5  -2   2         74.06         70.23         3.46 o
  -4  -2   2        327.08        304.87         9.14 o
  -3  -2   2        568.71        562.90        16.48 o
  -2  -2   2        908.76        892.60        33.27 o
  -1  -2   2        568.91        544.27        11.10 o
   0  -2   2         71.48         72.49         1.99 o
   1  -2   2        851.89        917.75        16.65 o
   2  -2   2         45.93         43.89         1.53 o
   3  -2   2         82.62         86.77         2.22 o
   4  -2   2        362.67        357.33         6.83 o
   5  -2   2         42.81         40.11         2.28 o
   6  -2   2        328.19        318.15         6.41 o
   7  -2   2        113.72        112.09         4.41 o
   8  -2   2         38.05         41.77         3.65 o
  -9  -1   2         40.90         48.33         4.84 o
  -8  -1   2          3.03          3.58         1.33 o
  -7  -1   2         52.96         58.13         2.31 o
  -6  -1   2         76.56         78.58         2.53 o
  -5  -1   2         65.54         61.77         2.95 o
  -4  -1   2        835.93        813.96        23.94 o
  -3  -1   2       1025.17        979.21        28.90 o
  -2  -1   2        493.52        458.29        11.09 o
  -1  -1   2       1750.96       1791.29        36.52 o
   0  -1   2        775.33        772.17        14.12 o
   1  -1   2        906.97        868.35        17.77 o
   2  -1   2       1061.01       1108.19        25.61 o
   3  -1   2        283.40        281.66         6.17 o
   4  -1   2         64.22         69.95         3.18 o
   5  -1   2         90.09         96.26         3.00 o
   6  -1   2        301.03        292.14         6.91 o
   7  -1   2        117.05        115.38         5.23 o
   8  -1   2          6.18          6.69         2.90 o
  -9   0   2         28.57         -0.81         5.22 o
  -8   0   2         44.69         30.46         2.97 o
  -7   0   2          0.15         -0.04         1.31 o
  -6   0   2        196.67        190.97         4.23 o
  -5   0   2          0.43          2.86         1.22 o
  -4   0   2        742.43        697.36        64.40 o
  -3   0   2        318.77        313.09         8.54 o
  -2   0   2        874.89        829.60        16.93 o
  -1   0   2         17.69         16.42         0.66 o
   0   0   2         43.59         48.05         1.34 o
   1   0   2        188.62        170.57         3.69 o
   2   0   2         42.58         42.92         1.59 o
   3   0   2          9.75         11.87         1.01 o
   4   0   2        334.27        323.89         8.35 o
   6   0   2          0.00         -0.92         1.63 o
   7   0   2         98.56         91.81         4.70 o
   8   0   2          8.39          6.14         2.40 o
  -9   1   2         41.12         63.49        10.20 o
  -8   1   2          3.11          1.96         2.29 o
  -7   1   2         52.69         57.48         4.51 o
  -6   1   2         76.72         78.25         2.60 o
  -5   1   2         65.57         62.83         2.33 o
  -4   1   2        838.07        818.52        21.91 o
  -3   1   2       1029.33       1002.13        20.32 o
  -2   1   2        490.20        470.78        11.02 o
  -1   1   2       1747.02       1815.70        51.61 o
   0   1   2        772.60        780.28        18.25 o
   1   1   2        902.60        873.69        20.55 o
   2   1   2       1062.62       1060.16        25.57 o
   3   1   2        282.28        287.67         8.85 o
   4   1   2         63.65         70.80         3.89 o
   5   1   2         89.46         93.10         3.87 o
   6   1   2        301.34        283.47         8.43 o
   7   1   2        118.02        119.94         5.40 o
   8   1   2          5.83          4.31         2.23 o
  -9   2   2         70.80         91.82         7.54 o
  -8   2   2         28.87         22.78        11.01 o
  -7   2   2         50.85         49.46         3.75 o
  -6   2   2         98.53         96.11         3.95 o
  -5   2   2         74.24         76.36         2.95 o
  -4   2   2        330.90        342.30         8.23 o
  -3   2   2        570.99        557.44        23.30 o
  -2   2   2        908.73        892.50        45.15 o
  -1   2   2        565.51        530.76        15.58 o
   0   2   2         71.94         71.74         2.34 o
   1   2   2        851.90        901.33        21.49 o
   2   2   2         46.33         42.77         6.84 o
   3   2   2         81.66         87.40         3.81 o
   4   2   2        362.91        351.01         7.14 o
   5   2   2         43.18         41.11         2.54 o
   6   2   2        329.07        317.33         7.63 o
   7   2   2        113.87        110.38         5.19 o
   8   2   2         38.07         36.39         5.33 o
  -9   3   2          7.85          6.61         4.06 o
  -8   3   2         46.79         53.02         4.43 o
  -7   3   2         49.41         45.76         3.15 o
  -6   3   2        209.26        214.19         5.47 o
  -5   3   2         92.14         88.36         2.95 o
  -4   3   2        107.32        102.05         3.51 o
  -3   3   2        373.80        383.65        16.12 o
  -1   3   2        560.80        567.76        23.30 o
   0   3   2        289.95        291.36        11.83 o
   1   3   2        593.94        650.54        26.32 o
   2   3   2         88.86         94.49         4.87 o
   3   3   2         32.41         30.43         2.47 o
   4   3   2         45.38         49.75         2.78 o
   5   3   2         33.63         27.82         2.17 o
   6   3   2        147.60        146.73         5.13 o
   7   3   2         52.50         48.52         4.79 o
   8   3   2          1.61          3.01         2.67 o
  -9   4   2          4.90          6.14         3.36 o
  -8   4   2          3.25          4.59         3.59 o
  -7   4   2         25.74         28.79         2.63 o
  -6   4   2         56.58         55.42         2.80 o
  -5   4   2         75.82         76.19         2.73 o
  -4   4   2          0.76         -0.16         1.44 o
  -3   4   2        134.39        121.41         4.15 o
  -1   4   2         10.91          9.39         1.51 o
   0   4   2        789.44        839.29        34.43 o
   1   4   2       1292.83       1358.07        39.68 o
   2   4   2        233.72        220.38        10.14 o
   3   4   2        298.84        304.51         5.78 o
   4   4   2         59.87         60.41         2.05 o
   5   4   2        145.66        141.78         3.75 o
   6   4   2         29.87         28.13         2.51 o
   7   4   2          3.62          1.60         2.49 o
  -8   5   2          5.37          4.35         3.07 o
  -7   5   2         16.42         14.93         1.87 o
  -6   5   2        139.97        135.38         3.95 o
  -5   5   2         97.81         97.71         2.78 o
  -4   5   2          4.02          2.19         1.11 o
  -3   5   2        304.17        306.01        10.90 o
  -2   5   2          4.72          7.59         2.08 o
  -1   5   2         49.69         61.72         3.47 o
   0   5   2        197.28        206.97         6.68 o
   1   5   2        955.43       1093.90        31.28 o
   2   5   2        557.85        585.10        23.90 o
   3   5   2        142.77        130.72         2.95 o
   4   5   2        104.60        109.36         2.66 o
   5   5   2         18.13         16.03         2.07 o
   6   5   2         29.49         25.83         2.24 o
   7   5   2          7.67          6.72         1.90 o
  -8   6   2         18.40         18.22         1.95 o
  -7   6   2         10.60         11.09         3.13 o
  -6   6   2          4.60          3.16         1.48 o
  -5   6   2         25.52         25.73         1.57 o
  -4   6   2         30.77         29.25         1.36 o
  -3   6   2         99.07         99.86         2.71 o
  -2   6   2        395.25        405.25        11.57 o
  -1   6   2        218.10        229.36         6.48 o
   0   6   2        232.43        250.80         6.55 o
   1   6   2        147.39        151.40         3.34 o
   2   6   2         21.29         22.08         1.65 o
   3   6   2         54.40         50.00         1.90 o
   4   6   2        188.62        186.07         3.97 o
   5   6   2         13.48         12.55         1.32 o
   6   6   2         10.76          9.28         1.87 o
   7   6   2         58.45         65.93         8.52 o
  -7   7   2         65.97         69.18         3.20 o
  -6   7   2         61.54         58.02         2.28 o
  -5   7   2          3.90          4.68         1.03 o
  -4   7   2        187.35        177.36         3.55 o
  -3   7   2        290.77        293.98         5.20 o
  -2   7   2         62.80         58.88         2.53 o
  -1   7   2         29.12         26.18         1.35 o
   0   7   2         24.18         24.57         1.38 o
   1   7   2        385.95        397.90         7.29 o
   2   7   2        141.83        143.14         3.71 o
   3   7   2          6.18          5.21         1.09 o
   4   7   2         38.80         35.26         2.35 o
   5   7   2         34.56         36.83         2.05 o
   6   7   2         16.90         16.43         1.73 o
  -7   8   2          4.85          1.53         1.78 o
  -6   8   2         19.16         14.69         1.26 o
  -5   8   2         69.83         67.71         2.06 o
  -4   8   2         18.55         16.15         1.14 o
  -3   8   2         73.09         71.38         2.16 o
  -2   8   2         27.66         31.91         1.72 o
  -1   8   2        496.42        498.71         9.68 o
   0   8   2        299.22        286.26         5.05 o
   1   8   2         11.63         13.74         1.13 o
   2   8   2         15.02         11.48         1.13 o
   3   8   2         44.83         39.78         1.81 o
   4   8   2         51.60         48.03         1.97 o
   5   8   2          6.29          4.04         1.10 o
   6   8   2         11.50          5.45         2.19 o
  -6   9   2         20.91         23.24         1.55 o
  -5   9   2         86.95         98.62         2.65 o
  -4   9   2         19.76         24.25         1.86 o
  -3   9   2        146.15        146.31         3.22 o
  -2   9   2         66.77         64.20         2.22 o
  -1   9   2          5.55          4.49         1.44 o
   0   9   2         88.85         88.03         2.51 o
   1   9   2         53.48         58.14         2.08 o
   2   9   2         41.27         39.81         1.81 o
   3   9   2         10.13         13.97         1.18 o
   4   9   2         11.23         14.02         1.24 o
   5   9   2         95.21        103.04         2.92 o
  -5  10   2          7.66         11.14         1.64 o
  -4  10   2         11.45         12.51         1.07 o
  -3  10   2          4.93          5.07         1.01 o
  -2  10   2         43.00         41.70         1.90 o
  -1  10   2        226.40        225.75         5.75 o
   0  10   2        255.42        260.68         6.95 o
   1  10   2         28.55         27.37         2.56 o
   2  10   2         67.01         78.44         2.38 o
   3  10   2         50.08         55.01         2.01 o
   4  10   2          9.28          8.56         1.42 o
  -3  11   2          5.58          7.04         1.02 o
  -2  11   2         20.86         20.14         1.34 o
  -1  11   2         58.14         71.70         2.70 o
   0  11   2         21.58         30.57         1.53 o
   1  11   2          8.67          8.55         1.02 o
   2  11   2          3.15          2.71         1.14 o
  -3 -11   3         18.31         14.79         6.43 o
  -2 -11   3          7.30         -1.32         3.73 o
  -1 -11   3          7.54          3.33         3.37 o
   0 -11   3         21.08         20.79         4.49 o
   1 -11   3         54.55         51.34        13.16 o
  -5 -10   3          9.20          2.55         4.29 o
  -2 -10   3         27.80         19.61         5.72 o
  -1 -10   3          4.37          4.50         3.35 o
   0 -10   3          3.22          0.86         2.97 o
   1 -10   3         12.26          9.62         3.69 o
   2 -10   3          9.45         11.49         5.38 o
   3 -10   3          7.29          8.07         2.78 o
  -6  -9   3          8.68         12.29         2.48 o
  -5  -9   3         29.97         30.76         4.20 o
  -4  -9   3          4.68          2.33         3.94 o
  -3  -9   3         32.57         19.93         6.55 o
  -2  -9   3          2.12         -2.01         3.37 o
  -1  -9   3         20.75         20.81         4.25 o
   0  -9   3         51.91         52.21         5.44 o
   1  -9   3          9.89         13.91         2.50 o
   2  -9   3        107.50        110.58         5.04 o
   3  -9   3         31.62         36.05         2.93 o
   4  -9   3          4.57          7.08         1.56 o
  -7  -8   3         10.84          7.12         1.54 o
  -6  -8   3         42.63         46.54         3.48 o
  -5  -8   3        146.08        123.03         6.02 o
  -3  -8   3        184.47        159.20         8.16 o
  -2  -8   3        209.37        211.32        33.27 o
  -1  -8   3         28.55         32.49         2.76 o
   0  -8   3         45.91         44.88         3.14 o
   1  -8   3         18.44         19.62         2.51 o
   2  -8   3          1.35          3.12         1.57 o
   3  -8   3          2.40          0.43         1.42 o
   4  -8   3         25.23         22.98         2.52 o
   5  -8   3         14.15         16.39         1.58 o
  -7  -7   3         17.99         16.05         1.42 o
  -6  -7   3         83.81         88.87         4.27 o
  -5  -7   3        108.59        100.37        14.03 o
  -4  -7   3         92.23         84.25         6.23 o
  -3  -7   3         17.79         19.49         2.69 o
  -2  -7   3         57.75         56.66         4.69 o
  -1  -7   3          8.05          3.75         2.61 o
   0  -7   3          9.46          7.68         1.65 o
   1  -7   3         32.42         32.94         2.54 o
   2  -7   3         10.05         13.19         1.30 o
   3  -7   3        258.12        255.74         6.42 o
   4  -7   3         96.01         99.79         3.35 o
   5  -7   3         10.35          9.02         1.23 o
   6  -7   3          9.31         11.57         1.75 o
  -8  -6   3         19.80         19.39         1.87 o
  -7  -6   3         15.07         16.84         1.41 o
  -6  -6   3        261.89        274.92         7.83 o
  -5  -6   3        129.80        122.72        15.40 o
  -4  -6   3         51.77         49.71         7.18 o
  -3  -6   3        403.45        391.59        21.47 o
  -2  -6   3        379.26        376.55        12.59 o
  -1  -6   3         17.49         24.97         4.55 o
   0  -6   3        148.39        154.99         4.66 o
   1  -6   3        126.82        124.84         3.04 o
   2  -6   3         54.01         46.44         1.93 o
   3  -6   3         29.32         24.13         1.62 o
   4  -6   3         48.69         41.11         2.20 o
   5  -6   3         13.42         12.55         1.26 o
   6  -6   3          3.57          5.01         1.29 o
  -8  -5   3          6.60          8.63         1.47 o
  -7  -5   3        151.56        150.06         3.68 o
  -6  -5   3        401.61        415.89         8.58 o
  -5  -5   3        146.61        136.59         8.13 o
  -4  -5   3         45.10         44.66         4.01 o
  -3  -5   3         57.00         52.65         4.50 o
  -2  -5   3          7.76          6.49         1.45 o
  -1  -5   3         69.97         74.06         3.38 o
   0  -5   3          6.94          7.72         1.15 o
   1  -5   3        270.90        278.05         6.86 o
   2  -5   3        586.19        599.42        12.43 o
   3  -5   3         29.06         27.45         1.99 o
   4  -5   3        137.32        133.35         3.38 o
   5  -5   3         15.22         15.62         1.23 o
   6  -5   3         40.03         44.86         2.26 o
   7  -5   3         93.13         97.44         4.22 o
  -9  -4   3         23.89         16.81         1.74 o
  -8  -4   3         51.86         54.27         2.48 o
  -7  -4   3        123.47        125.96         3.71 o
  -6  -4   3         79.75         79.68         3.09 o
  -5  -4   3        133.31        127.63         4.15 o
  -4  -4   3         44.72         47.36         3.65 o
  -3  -4   3        442.68        427.67        17.28 o
  -2  -4   3         19.34         18.15         1.45 o
  -1  -4   3        747.39        810.45        23.08 o
   0  -4   3         55.37         56.58         1.66 o
   1  -4   3        284.86        291.77         8.72 o
   2  -4   3         12.02         14.07         1.37 o
   3  -4   3         77.83         76.15         2.68 o
   4  -4   3        103.01        100.62         2.44 o
   5  -4   3        151.44        150.17         3.69 o
   6  -4   3         48.29         45.68         2.86 o
   7  -4   3         78.23         83.39         2.83 o
  -9  -3   3         42.35         46.51         7.13 o
  -8  -3   3          0.75          0.06         1.15 o
  -7  -3   3         84.59         84.54         2.93 o
  -6  -3   3        167.32        168.24         4.91 o
  -5  -3   3         23.46         23.54         2.43 o
  -4  -3   3        118.02        102.47         5.61 o
  -3  -3   3        146.68        131.97         5.76 o
  -2  -3   3        139.03        137.81         3.30 o
  -1  -3   3        160.47        167.79         3.75 o
   0  -3   3       1247.36       1289.66        26.35 o
   1  -3   3       1472.54       1527.52        35.63 o
   2  -3   3          5.09          4.57         0.76 o
   3  -3   3        131.08        116.75         3.09 o
   4  -3   3         34.73         36.75         1.71 o
   5  -3   3          0.69          0.32         0.99 o
   6  -3   3         26.85         25.93         1.74 o
   7  -3   3          9.82         11.56         1.44 o
  -9  -2   3         65.17         56.26         8.70 o
  -8  -2   3         36.71         30.85         2.29 o
  -7  -2   3          4.28          3.66         1.17 o
  -6  -2   3         17.77         18.53         1.64 o
  -5  -2   3        275.10        275.11         6.83 o
  -4  -2   3        278.13        241.43         6.32 o
  -2  -2   3        457.47        434.24        11.55 o
  -1  -2   3        397.61        414.92         8.69 o
   0  -2   3        135.73        138.50         3.26 o
   1  -2   3        140.27        135.47         3.55 o
   2  -2   3         98.05         90.00         2.48 o
   3  -2   3         92.27         95.29         2.52 o
   4  -2   3        111.48        100.93         2.70 o
   5  -2   3         76.09         76.91         2.51 o
   6  -2   3        112.06        102.75         3.27 o
   7  -2   3         30.82         34.37         2.15 o
  -9  -1   3         64.79         79.47         4.83 o
  -8  -1   3         22.68         19.97         2.03 o
  -7  -1   3        139.87        148.22         3.92 o
  -6  -1   3         68.91         68.09         2.72 o
  -5  -1   3        198.73        201.73         4.44 o
  -4  -1   3         76.19         68.34         2.70 o
  -3  -1   3        529.18        508.38        15.00 o
  -2  -1   3        673.17        693.93        16.67 o
  -1  -1   3        582.94        621.29        12.81 o
   0  -1   3       1559.06       1589.84        37.71 o
   1  -1   3        151.10        156.35         4.75 o
   2  -1   3         93.64         96.91         2.55 o
   3  -1   3        189.99        182.82         4.31 o
   4  -1   3         10.68          8.94         1.13 o
   5  -1   3         12.16         12.32         1.28 o
   6  -1   3          8.07          7.34         1.41 o
   7  -1   3         10.45          9.44         1.90 o
  -9   0   3         32.94         22.61         4.17 o
  -8   0   3         16.54          9.63         2.61 o
  -7   0   3          5.47          3.83         1.23 o
  -6   0   3        146.26        149.88         4.03 o
  -5   0   3         73.10         71.46         2.41 o
  -4   0   3         15.64         13.30         1.03 o
  -3   0   3         10.80          6.59         0.86 o
  -2   0   3         28.35         30.68         1.25 o
  -1   0   3         24.91         24.08         1.01 o
   0   0   3          1.40          0.27         0.40 o
   1   0   3       1430.82       1539.52        44.27 o
   2   0   3         13.07         11.13         0.84 o
   3   0   3        148.63        158.85         4.43 o
   4   0   3          3.95          4.62         1.03 o
   5   0   3         68.92         64.37         3.19 o
   6   0   3         73.69         72.61         3.55 o
   7   0   3        260.72        250.84         7.09 o
   8   0   3          0.00          1.54         2.19 o
  -9   1   3         64.97         64.45         6.14 o
  -8   1   3         22.37         24.50         3.83 o
  -7   1   3        140.75        145.80         5.37 o
  -6   1   3         68.23         64.28         2.71 o
  -5   1   3        198.28        197.31         5.43 o
  -4   1   3         74.34         66.10         1.98 o
  -3   1   3        527.95        507.84        14.04 o
  -2   1   3        677.62        715.60        20.37 o
  -1   1   3        583.78        627.01        18.08 o
   0   1   3       1555.84       1621.30        37.73 o
   1   1   3        150.63        155.22         4.83 o
   2   1   3         93.63         92.09         2.53 o
   3   1   3        189.93        179.88         5.03 o
   4   1   3         10.65          8.39         1.32 o
   5   1   3         12.54         15.05         1.53 o
   6   1   3          8.28         10.16         1.87 o
   7   1   3         10.53          9.23         2.01 o
  -9   2   3         65.95         63.88         6.84 o
  -8   2   3         37.07         31.02         6.00 o
  -7   2   3          4.15          8.95         2.00 o
  -6   2   3         17.37         15.92         1.74 o
  -5   2   3        275.32        285.87         6.77 o
  -4   2   3        278.19        260.18         8.03 o
  -2   2   3        458.97        418.69        33.62 o
  -1   2   3        396.73        430.08        12.30 o
   0   2   3        135.03        141.62         4.43 o
   1   2   3        139.37        135.42         6.14 o
   2   2   3         99.69         93.18         4.52 o
   3   2   3         91.96         94.44         4.39 o
   4   2   3        110.69        103.00         3.52 o
   5   2   3         76.40         77.53         3.09 o
   6   2   3        111.94        105.34         4.28 o
   7   2   3         30.74         27.19         2.89 o
  -9   3   3         42.18         56.46         6.84 o
  -8   3   3          0.76          2.64         2.31 o
  -7   3   3         84.78         86.08         3.99 o
  -6   3   3        166.51        163.45         4.59 o
  -5   3   3         23.91         31.38         2.02 o
  -4   3   3        117.44        112.86         4.54 o
  -3   3   3        144.12        128.86         4.96 o
  -2   3   3        140.21        131.13         5.91 o
  -1   3   3        164.78        170.20         7.30 o
   0   3   3       1242.65       1307.00        52.75 o
   1   3   3       1471.75       1493.00        71.36 o
   2   3   3          5.29          4.78         1.34 o
   3   3   3        131.03        116.88         3.02 o
   4   3   3         33.64         35.51         2.17 o
   5   3   3          0.71          0.67         1.45 o
   6   3   3         27.25         29.92         2.06 o
   7   3   3          9.93         12.12         2.67 o
  -9   4   3         24.26         23.30         3.94 o
  -8   4   3         50.92         56.32         3.64 o
  -7   4   3        124.56        122.62         4.66 o
  -6   4   3         79.70         73.13         3.86 o
  -5   4   3        132.70        134.44         3.53 o
  -4   4   3         44.71         43.08         2.32 o
  -3   4   3        443.97        473.62        19.13 o
  -2   4   3         18.69         18.69         2.11 o
  -1   4   3        744.43        762.88        23.08 o
   0   4   3         55.01         51.98         4.75 o
   1   4   3        281.66        290.45         7.53 o
   2   4   3         12.20         13.02         1.71 o
   3   4   3         77.04         75.75         2.85 o
   4   4   3        104.80        102.94         3.40 o
   5   4   3        152.82        143.63         4.48 o
   6   4   3         48.22         49.72         3.91 o
   7   4   3         77.60         81.71        11.88 o
  -8   5   3          6.59          6.80         1.93 o
  -7   5   3        151.69        146.63         4.97 o
  -6   5   3        400.98        402.70         9.17 o
  -5   5   3        148.16        146.85         3.36 o
  -4   5   3         45.86         50.74         2.43 o
  -3   5   3         56.21         47.63         3.56 o
  -2   5   3          8.06         -0.70         3.13 o
  -1   5   3         71.35         74.60         4.82 o
   0   5   3          7.25          6.90         1.37 o
   1   5   3        270.02        269.60         6.41 o
   2   5   3        586.56        587.60         9.65 o
   3   5   3         28.61         27.98         1.77 o
   4   5   3        137.13        133.07         3.29 o
   5   5   3         15.28         14.90         2.02 o
   6   5   3         40.67         44.35         4.87 o
   7   5   3         93.48        107.36         6.96 o
  -8   6   3         18.99         16.73         1.87 o
  -7   6   3         15.18         17.29         2.03 o
  -6   6   3        262.74        259.30         6.33 o
  -5   6   3        130.40        126.99         2.84 o
  -4   6   3         51.66         50.16         1.96 o
  -3   6   3        403.93        392.35         7.94 o
  -2   6   3        380.28        357.82         6.85 o
  -1   6   3         17.14         20.56         2.21 o
   0   6   3        147.15        148.39         3.93 o
   1   6   3        127.04        123.20         3.37 o
   2   6   3         52.24         45.24         2.00 o
   3   6   3         29.13         23.89         1.44 o
   4   6   3         48.41         39.43         1.89 o
   5   6   3         13.53         12.11         1.61 o
   6   6   3          3.37          3.21         1.63 o
  -7   7   3         18.17         17.81         1.85 o
  -6   7   3         83.93         84.94         3.04 o
  -5   7   3        109.70        109.34         2.79 o
  -4   7   3         92.46         93.08         2.62 o
  -3   7   3         17.55         13.91         1.39 o
  -2   7   3         58.72         58.85         2.61 o
  -1   7   3          7.56          4.55         2.17 o
   0   7   3          9.18          6.76         1.18 o
   1   7   3         32.49         36.39         2.01 o
   2   7   3          9.96         11.93         1.18 o
   3   7   3        258.31        256.20         5.04 o
   4   7   3         96.89         97.91         2.66 o
   5   7   3         10.10          9.01         1.48 o
   6   7   3          9.00         12.64         1.86 o
  -7   8   3         11.00         13.94         1.65 o
  -6   8   3         42.20         47.28         2.59 o
  -5   8   3        146.25        145.55         3.23 o
  -4   8   3        213.19        204.76         4.14 o
  -3   8   3        185.93        181.34         3.77 o
  -2   8   3        209.15        211.84         5.16 o
  -1   8   3         27.57         28.28         2.11 o
   0   8   3         46.14         42.23         2.64 o
   1   8   3         18.76         17.85         1.21 o
   2   8   3          1.22          1.51         1.05 o
   3   8   3          2.58          3.42         1.25 o
   4   8   3         25.64         20.90         1.39 o
   5   8   3         14.31         17.65         2.18 o
  -6   9   3          8.68          9.48         1.40 o
  -5   9   3         30.43         32.85         1.91 o
  -4   9   3          4.55          4.50         1.09 o
  -3   9   3         32.59         33.19         1.76 o
  -2   9   3          2.29          2.12         1.25 o
  -1   9   3         20.35         20.66         1.89 o
   0   9   3         51.49         54.90         2.88 o
   1   9   3          9.91         10.42         1.22 o
   2   9   3        107.46        105.00         3.13 o
   3   9   3         31.66         32.95         1.88 o
   4   9   3          4.74          8.22         1.37 o
  -5  10   3          9.06          8.64         1.29 o
  -4  10   3        104.16        103.36         2.69 o
  -3  10   3         80.77         85.16         3.83 o
  -2  10   3         27.75         31.61         2.15 o
  -1  10   3          4.54          4.51         1.26 o
   0  10   3          3.33          5.42         1.16 o
   1  10   3         12.05         11.92         1.38 o
   2  10   3          9.13         12.64         2.09 o
   3  10   3          6.97          8.97         1.21 o
  -3  11   3         18.40         17.94         1.67 o
  -2  11   3          7.23          6.39         1.25 o
  -1  11   3          7.52          9.33         1.11 o
   0  11   3         20.78         26.79         1.91 o
   1  11   3         54.42         59.91         2.38 o
  -4 -10   4         39.86         34.09         5.51 o
  -3 -10   4        189.85        182.61        18.55 o
  -2 -10   4         51.51         36.41         8.58 o
  -1 -10   4         35.58         27.34         4.48 o
   0 -10   4         58.90         48.92        10.90 o
   1 -10   4         33.13         39.20         9.80 o
   2 -10   4          9.41          7.03         6.27 o
  -6  -9   4          4.71          9.78         4.52 o
  -5  -9   4         25.40         29.73         4.10 o
  -4  -9   4         28.54         19.15         4.19 o
  -3  -9   4         34.93         24.74         5.06 o
  -2  -9   4        131.77        110.49        12.99 o
  -1  -9   4         10.59          7.31         3.02 o
   0  -9   4        130.42        137.41         9.10 o
   1  -9   4         19.22         14.19         2.69 o
   2  -9   4         11.83         13.69         2.92 o
   3  -9   4          7.87          8.10         2.21 o
  -7  -8   4         56.86         54.98         3.06 o
  -6  -8   4         51.11         50.41         4.57 o
  -5  -8   4         10.86          4.63         4.21 o
  -4  -8   4         29.12         16.18         3.71 o
  -3  -8   4         86.04         57.27         9.28 o
  -2  -8   4         19.90         10.31         4.08 o
  -1  -8   4        112.07         98.68         7.82 o
   0  -8   4        226.65        227.91        13.10 o
   1  -8   4         46.04         52.48         6.57 o
   2  -8   4         47.26         63.74         7.26 o
   3  -8   4         23.84         28.51         3.28 o
   4  -8   4         27.83         31.99         2.86 o
  -7  -7   4         59.73         63.03         6.93 o
  -6  -7   4         63.00         64.93         4.03 o
  -5  -7   4         54.37         44.39         4.87 o
  -4  -7   4         17.45         12.19         2.89 o
  -3  -7   4          1.92          6.24         2.38 o
  -2  -7   4         27.64         17.95         2.69 o
  -1  -7   4         49.83         61.90         5.02 o
   0  -7   4         57.85         51.03         3.91 o
   1  -7   4        223.78        226.93         6.63 o
   2  -7   4         33.46         31.20         2.26 o
   3  -7   4        193.21        186.16         4.86 o
   4  -7   4         18.05         20.30         1.58 o
   5  -7   4          8.84          7.92         1.29 o
  -8  -6   4          1.90          1.97         1.56 o
  -7  -6   4         30.25         33.66         2.30 o
  -6  -6   4        101.67        107.55         5.21 o
  -5  -6   4         27.52         27.36         2.74 o
  -4  -6   4         15.50          8.92         2.64 o
  -3  -6   4          7.43          4.15         1.96 o
  -2  -6   4          8.00          5.73         2.71 o
  -1  -6   4        126.04        126.31         6.84 o
   0  -6   4        350.06        373.26         9.48 o
   1  -6   4         64.65         69.26         2.60 o
   2  -6   4         77.51         72.24         2.62 o
   3  -6   4        218.49        204.59         5.84 o
   4  -6   4         32.36         28.28         2.37 o
   5  -6   4         81.94         83.21         2.83 o
   6  -6   4         13.48         13.66         3.11 o
  -8  -5   4         66.42         70.99         2.68 o
  -7  -5   4        154.02        161.82         4.97 o
  -6  -5   4        204.27        199.21         5.88 o
  -5  -5   4          7.20          7.06         1.98 o
  -4  -5   4          3.77          6.06         2.38 o
  -3  -5   4          9.68          5.24         2.11 o
  -2  -5   4        156.81        149.18         6.44 o
  -1  -5   4        129.07        113.52         3.64 o
   0  -5   4         40.21         39.16         1.97 o
   1  -5   4         30.84         35.11         1.87 o
   2  -5   4         36.06         34.53         2.48 o
   3  -5   4        487.22        483.54         9.31 o
   4  -5   4         54.93         53.18         2.65 o
   5  -5   4         62.86         66.53         2.69 o
   6  -5   4         35.55         39.45         2.10 o
  -9  -4   4         37.96         42.82         3.13 o
  -8  -4   4         64.39         72.56         2.71 o
  -7  -4   4          3.00          1.70         1.44 o
  -6  -4   4          4.18          6.96         1.51 o
  -5  -4   4        131.15        132.81         5.00 o
  -4  -4   4         11.25         11.71         2.23 o
  -3  -4   4        397.84        391.28        12.33 o
  -2  -4   4        129.37        127.61         4.24 o
  -1  -4   4         22.86         24.57         2.51 o
   0  -4   4        316.42        336.23        10.26 o
   1  -4   4        257.48        266.38         5.31 o
   2  -4   4        302.90        305.06         7.67 o
   3  -4   4        135.92        126.13         3.61 o
   4  -4   4        229.44        222.71         4.88 o
   5  -4   4         66.18         64.64         2.41 o
   6  -4   4         81.57         86.47         3.79 o
  -9  -3   4          8.48          7.75         1.39 o
  -8  -3   4         11.98         16.22         1.72 o
  -7  -3   4        262.06        265.34         8.09 o
  -6  -3   4         82.71         81.19         3.24 o
  -5  -3   4         10.23         12.84         1.77 o
  -4  -3   4        145.10        141.82         6.25 o
  -3  -3   4        600.99        582.95        24.58 o
  -2  -3   4        381.68        388.24        11.47 o
  -1  -3   4        383.40        417.27        15.33 o
   0  -3   4         73.87         73.58         2.55 o
   1  -3   4        278.06        266.94         6.87 o
   2  -3   4          2.26          0.83         0.86 o
   3  -3   4        324.10        321.10         6.44 o
   4  -3   4        226.66        220.92         4.47 o
   5  -3   4         15.11         16.68         1.31 o
   6  -3   4         98.44         92.93         2.87 o
   7  -3   4         41.33         39.12         2.54 o
  -9  -2   4          8.82          9.61         1.59 o
  -8  -2   4         34.17         31.01         2.61 o
  -7  -2   4        157.39        149.78         4.24 o
  -6  -2   4        124.00        123.84         4.21 o
  -5  -2   4          0.02          1.36         1.27 o
  -4  -2   4        179.36        170.62         4.41 o
  -3  -2   4        146.12        154.61         8.67 o
  -2  -2   4        808.48        834.19        34.09 o
  -1  -2   4        744.68        767.09        22.22 o
   0  -2   4         14.38          9.70         1.39 o
   1  -2   4        309.76        300.80         7.56 o
   2  -2   4        306.75        302.39         5.94 o
   3  -2   4         31.51         33.25         1.80 o
   4  -2   4         84.04         87.60         2.55 o
   5  -2   4         12.44         16.98         1.69 o
   6  -2   4         10.31         11.72         1.46 o
   7  -2   4          1.42         -0.09         1.84 o
  -9  -1   4         17.05         17.39         3.71 o
  -8  -1   4         31.23         28.68         2.12 o
  -7  -1   4         56.70         56.82         2.55 o
  -6  -1   4         86.33         94.77         2.98 o
  -5  -1   4         94.52         90.19         2.62 o
  -4  -1   4        143.03        138.30         4.08 o
  -3  -1   4        285.65        258.33         9.75 o
  -2  -1   4       1171.07       1262.56        37.45 o
  -1  -1   4        925.91        978.65        40.12 o
   0  -1   4         90.18         86.19         2.94 o
   1  -1   4        198.58        209.75         4.74 o
   2  -1   4          1.29          2.12         0.83 o
   3  -1   4         53.92         57.59         2.04 o
   4  -1   4        125.41        135.11         3.82 o
   5  -1   4         11.63         12.60         1.29 o
   6  -1   4         78.75         73.91         3.12 o
   7  -1   4         37.76         32.79         2.93 o
  -9   0   4          0.18          1.99         2.89 o
  -8   0   4         71.06         70.59         3.33 o
  -7   0   4         78.90         80.37         2.72 o
  -6   0   4         42.81         38.74         1.96 o
  -5   0   4         32.57         35.78         2.37 o
  -4   0   4        320.03        333.48        12.33 o
  -3   0   4        441.70        430.02         9.15 o
  -2   0   4          2.31          2.86         0.75 o
  -1   0   4       4764.82       5238.25       150.11 o
   0   0   4        467.09        495.88        14.55 o
   1   0   4         28.93         27.32         1.38 o
   2   0   4         15.35         18.92         1.29 o
   3   0   4        474.37        486.41         8.59 o
   4   0   4        154.11        147.76         3.60 o
   5   0   4         52.15         52.53         2.38 o
   6   0   4         29.59         27.45         3.88 o
   7   0   4         19.05         17.53         1.97 o
  -9   1   4         17.20         20.17         4.29 o
  -8   1   4         30.12         26.97         4.00 o
  -7   1   4         55.04         51.44         3.04 o
  -6   1   4         85.41         93.27         2.64 o
  -5   1   4         94.45         90.82         3.15 o
  -4   1   4        144.52        151.15         3.64 o
  -3   1   4        284.80        272.43         5.28 o
  -2   1   4       1173.19       1294.08        36.85 o
  -1   1   4        926.07        986.72        28.49 o
   0   1   4         91.25         84.26         2.95 o
   1   1   4        198.41        209.94         4.71 o
   2   1   4          1.30          2.18         0.97 o
   3   1   4         53.84         52.99         2.33 o
   4   1   4        126.55        135.97         5.03 o
   5   1   4         11.77         14.40         1.94 o
   6   1   4         79.78         78.75         6.48 o
   7   1   4         38.09         36.18         3.10 o
  -9   2   4          9.10         18.20         4.41 o
  -8   2   4         33.87         29.79         2.87 o
  -7   2   4        157.61        148.99         5.37 o
  -6   2   4        124.09        122.74         3.38 o
  -5   2   4          0.03          1.80         1.06 o
  -4   2   4        178.84        172.20         4.81 o
  -3   2   4        146.17        156.86         3.78 o
  -2   2   4        811.13        819.90        19.63 o
  -1   2   4        747.98        761.91        18.25 o
   0   2   4         13.80          8.80         1.04 o
   1   2   4        310.69        292.25         9.25 o
   2   2   4        302.99        290.64         8.95 o
   3   2   4         30.90         36.27         2.11 o
   4   2   4         81.65         88.39         3.25 o
   5   2   4         12.41         18.04         2.70 o
   6   2   4         10.37          8.06         2.09 o
   7   2   4          1.60          4.61         2.04 o
  -9   3   4          8.49         13.80         4.29 o
  -8   3   4         12.05         17.63         5.85 o
  -7   3   4        257.99        266.12         7.81 o
  -6   3   4         81.26         75.78         4.66 o
  -5   3   4         10.20         12.69         1.66 o
  -4   3   4        143.41        150.01         4.56 o
  -3   3   4        600.22        592.88        17.98 o
  -2   3   4        385.46        379.14         9.57 o
  -1   3   4        383.10        399.97        12.42 o
   0   3   4         73.07         73.48         4.41 o
   1   3   4        277.88        269.68         8.73 o
   2   3   4          2.31         -0.10         1.94 o
   3   3   4        324.05        327.22         7.48 o
   4   3   4        226.25        221.90         5.60 o
   5   3   4         15.35         15.86         1.61 o
   6   3   4        100.18        100.97         4.59 o
   7   3   4         41.40         34.53         3.47 o
  -9   4   4         38.23         40.72         3.89 o
  -8   4   4         64.37         67.22         3.86 o
  -7   4   4          3.05          3.64         2.00 o
  -6   4   4          4.32          6.96         1.64 o
  -5   4   4        129.87        131.57         4.09 o
  -4   4   4         11.35         10.36         1.43 o
  -3   4   4        396.48        396.98        10.02 o
  -2   4   4        129.21        128.06         6.84 o
  -1   4   4         22.13         20.95         2.55 o
   0   4   4        317.88        332.72        10.57 o
   1   4   4        257.06        250.33         7.18 o
   2   4   4        301.42        297.46         7.28 o
   3   4   4        135.60        128.55         4.16 o
   4   4   4        228.42        219.30         5.61 o
   5   4   4         66.72         61.11         2.91 o
   6   4   4         81.58         85.34         8.12 o
  -8   5   4         66.69         66.29         3.73 o
  -7   5   4        152.67        151.53         8.28 o
  -6   5   4        203.36        194.68         5.38 o
  -5   5   4          6.97          6.48         2.29 o
  -4   5   4          3.85          3.07         1.35 o
  -3   5   4          9.19          7.69         1.38 o
  -2   5   4        159.59        157.07         4.07 o
  -1   5   4        128.22        118.62         5.56 o
   0   5   4         40.12         43.07         2.72 o
   1   5   4         30.52         32.19         2.20 o
   2   5   4         36.95         34.97         2.36 o
   3   5   4        488.01        479.10         9.43 o
   4   5   4         54.28         48.64         2.58 o
   5   5   4         63.64         64.67         3.13 o
   6   5   4         35.95         43.56         4.35 o
  -8   6   4          1.98          2.09         1.67 o
  -7   6   4         29.70         31.51         2.70 o
  -6   6   4        102.32        110.61         4.40 o
  -5   6   4         27.43         28.78         1.81 o
  -4   6   4         15.96         14.71         1.67 o
  -3   6   4          7.50          6.10         1.64 o
  -2   6   4          8.41          7.41         1.55 o
  -1   6   4        126.28        125.60         5.74 o
   0   6   4        348.82        348.48         7.57 o
   1   6   4         63.91         69.61         3.26 o
   2   6   4         76.20         67.63         3.44 o
   3   6   4        218.87        214.22         6.02 o
   4   6   4         33.08         27.77         2.09 o
   5   6   4         81.16         82.39         3.76 o
   6   6   4         13.31         14.49         3.83 o
  -7   7   4         60.86         62.47         3.41 o
  -6   7   4         63.31         63.73         3.60 o
  -5   7   4         54.47         57.88         3.22 o
  -4   7   4         17.47         15.98         1.30 o
  -3   7   4          1.91          0.71         1.20 o
  -2   7   4         26.72         22.05         2.24 o
  -1   7   4         50.66         58.83         3.50 o
   0   7   4         57.70         50.31         3.51 o
   1   7   4        224.11        221.47         5.64 o
   2   7   4         33.53         28.47         1.96 o
   3   7   4        194.22        185.18         5.43 o
   4   7   4         17.95         17.91         1.79 o
   5   7   4          8.69          4.61         1.63 o
  -7   8   4         56.50         58.39         2.83 o
  -6   8   4         51.13         51.00         3.03 o
  -5   8   4         10.58         11.41         1.53 o
  -4   8   4         28.20         26.91         1.51 o
  -3   8   4         86.35         83.45         2.63 o
  -2   8   4         20.87         18.80         1.68 o
  -1   8   4        111.31        100.81         3.75 o
   0   8   4        227.89        230.43         6.51 o
   1   8   4         46.84         47.50         2.68 o
   2   8   4         46.58         57.81         3.13 o
   3   8   4         23.95         24.79         2.24 o
   4   8   4         28.58         27.51         2.12 o
  -6   9   4          4.45         16.88         9.45 o
  -5   9   4         25.96         24.01         1.67 o
  -4   9   4         28.19         31.70         1.77 o
  -3   9   4         35.23         32.31         2.18 o
  -2   9   4        131.26        124.61         4.15 o
  -1   9   4         10.78          7.93         1.76 o
   0   9   4        129.37        119.91         4.38 o
   1   9   4         19.23         17.53         1.59 o
   2   9   4         11.41         12.58         1.46 o
   3   9   4          7.31         10.39         1.39 o
  -4  10   4         40.05         38.68         2.11 o
  -3  10   4        190.76        204.06         5.36 o
  -2  10   4         51.64         54.45         2.43 o
  -1  10   4         35.63         38.60         2.92 o
   0  10   4         59.43         59.32         2.61 o
   1  10   4         33.97         39.63         3.72 o
   2  10   4          9.17         11.67         1.56 o
  -3 -10   5          7.79         13.80         8.46 o
  -2 -10   5         24.50         10.41         3.75 o
  -1 -10   5         26.82         17.75         3.64 o
   0 -10   5         12.45          4.03         3.99 o
  -5  -9   5         51.50         52.91         7.42 o
  -4  -9   5        186.35        166.01        20.46 o
  -3  -9   5         56.37         37.45        10.43 o
  -2  -9   5         13.26          7.67         3.32 o
  -1  -9   5         13.63          6.01         3.15 o
   0  -9   5         33.08         22.41         3.84 o
   1  -9   5         18.61         19.78         4.70 o
   2  -9   5         19.44         15.85         5.58 o
  -6  -8   5         44.65         48.77         4.03 o
  -5  -8   5         54.02         65.16         8.23 o
  -4  -8   5          5.93          2.76         4.73 o
  -3  -8   5         39.13         24.15         4.63 o
  -2  -8   5         60.54         45.33         7.65 o
  -1  -8   5         12.29          3.33         3.02 o
   0  -8   5         24.80         23.07         3.71 o
   1  -8   5         51.48         52.41         7.42 o
   2  -8   5          2.39          3.08         2.15 o
   3  -8   5          8.23          9.95         2.98 o
  -7  -7   5         62.68         69.53         3.43 o
  -6  -7   5         87.38         98.20         9.51 o
  -5  -7   5         97.95         96.70         9.45 o
  -4  -7   5         90.32         84.52        11.48 o
  -3  -7   5        219.28        172.21        14.72 o
  -2  -7   5        164.97        137.16        12.41 o
  -1  -7   5        431.91        350.89        23.25 o
   0  -7   5        396.07        361.62        17.74 o
   1  -7   5         32.60         35.59         3.07 o
   2  -7   5          3.00          2.57         1.93 o
   3  -7   5          7.22          7.42         1.76 o
   4  -7   5         44.03         47.35         2.67 o
  -8  -6   5          4.06          5.28         1.30 o
  -7  -6   5         44.46         50.26         3.42 o
  -6  -6   5          9.80          6.53         2.34 o
  -5  -6   5         76.01         74.10         5.80 o
  -4  -6   5         20.43         12.92         2.58 o
  -3  -6   5          3.51          4.99         1.79 o
  -2  -6   5         13.49         11.45         3.48 o
  -1  -6   5        127.48        121.77         5.28 o
   0  -6   5        103.12        105.77         6.36 o
   1  -6   5        109.75        104.58         4.05 o
   2  -6   5         57.19         50.91         3.08 o
   3  -6   5        152.78        145.04         4.79 o
   4  -6   5        103.56        102.72         4.13 o
   5  -6   5         53.08         62.27         2.66 o
  -8  -5   5         19.91         22.22         2.33 o
  -7  -5   5        185.73        200.00         5.84 o
  -6  -5   5         66.66         70.35         7.51 o
  -5  -5   5          7.38          7.23         1.99 o
  -4  -5   5         53.33         53.37         6.74 o
  -3  -5   5          8.42          6.60         2.33 o
  -2  -5   5         30.41         28.19         3.77 o
  -1  -5   5        237.39        219.88         8.13 o
   0  -5   5        145.25        151.74         4.33 o
   1  -5   5        260.08        288.03        17.25 o
   2  -5   5         29.22         31.07         2.05 o
   3  -5   5         10.13         10.58         1.60 o
   4  -5   5         58.94         59.03         3.40 o
   5  -5   5         20.11         22.73         1.80 o
  -8  -4   5         15.36         18.85         1.58 o
  -7  -4   5        140.51        147.11         4.43 o
  -6  -4   5         81.40         90.35         3.40 o
  -5  -4   5         19.90         19.55         2.00 o
  -4  -4   5         59.65         60.11         4.52 o
  -3  -4   5          6.00          4.70         1.54 o
  -2  -4   5         14.62         13.49         2.55 o
  -1  -4   5          8.75          8.65         2.00 o
   0  -4   5        245.63        238.86         5.98 o
   1  -4   5         32.32         34.36         2.10 o
   2  -4   5        422.60        426.79        10.60 o
   3  -4   5        288.55        286.13         6.70 o
   4  -4   5        437.97        433.62         9.47 o
   5  -4   5          2.92          4.39         1.34 o
   6  -4   5         53.36         58.66         3.02 o
  -9  -3   5          8.78         10.70         1.49 o
  -8  -3   5        101.67        106.82         3.32 o
  -7  -3   5         60.78         64.29         2.94 o
  -6  -3   5         35.73         41.98         4.02 o
  -5  -3   5        216.33        212.66         6.99 o
  -4  -3   5          4.59          1.80         1.45 o
  -3  -3   5        225.65        215.88         9.62 o
  -2  -3   5        366.89        355.83        11.65 o
  -1  -3   5        184.30        182.28         6.89 o
   0  -3   5        330.54        322.45         9.29 o
   1  -3   5        188.87        185.92         4.50 o
   2  -3   5        184.24        187.86         5.05 o
   3  -3   5         24.25         25.13         1.62 o
   4  -3   5         56.30         51.23         2.28 o
   5  -3   5         18.67         17.77         1.37 o
   6  -3   5        126.14        124.32         5.57 o
  -9  -2   5         21.57         24.21         2.27 o
  -8  -2   5         20.42         20.84         1.99 o
  -7  -2   5          2.00          2.34         1.33 o
  -6  -2   5        163.94        167.43         4.17 o
  -5  -2   5        260.18        266.64         6.63 o
  -4  -2   5         49.19         51.14         3.04 o
  -3  -2   5         34.94         33.19         2.79 o
  -2  -2   5        127.70        119.66         8.61 o
  -1  -2   5        210.71        201.62         9.16 o
   0  -2   5        215.13        219.46         5.18 o
   1  -2   5        272.83        263.14         5.94 o
   2  -2   5         66.45         60.30         2.31 o
   3  -2   5        219.06        217.05         4.78 o
   4  -2   5         36.26         37.41         3.13 o
   5  -2   5        126.05        127.67         3.53 o
   6  -2   5         36.36         35.90         3.56 o
  -9  -1   5         65.54         69.59         5.29 o
  -8  -1   5         69.54         65.74         3.35 o
  -7  -1   5         27.90         29.29         2.07 o
  -6  -1   5        464.69        466.95         8.33 o
  -5  -1   5        401.79        404.63         8.00 o
  -4  -1   5         52.54         51.52         2.13 o
  -3  -1   5        293.25        294.57         9.50 o
  -2  -1   5        184.32        196.99         4.93 o
  -1  -1   5        119.84        115.47         3.09 o
   0  -1   5         12.99         14.27         1.30 o
   1  -1   5        147.17        137.76         3.21 o
   2  -1   5         24.73         24.27         1.71 o
   3  -1   5         77.18         69.42         3.19 o
   4  -1   5         85.26         85.77         2.71 o
   5  -1   5          8.73          8.00         1.24 o
   6  -1   5          0.78         -0.06         1.65 o
  -9   0   5          3.78          3.59         4.17 o
  -8   0   5         36.37         38.67         2.25 o
  -7   0   5         11.78         10.55         1.69 o
  -6   0   5         33.92         35.74         2.17 o
  -5   0   5       1013.98       1034.25        17.51 o
  -4   0   5        494.75        514.02        12.96 o
  -3   0   5        316.58        333.81         8.11 o
  -2   0   5        259.51        263.00         6.00 o
  -1   0   5        265.72        291.15         5.88 o
   0   0   5        271.66        271.48         6.82 o
   1   0   5         28.68         23.37         1.70 o
   2   0   5         28.02         32.39         1.88 o
   3   0   5          5.34          5.76         1.27 o
   4   0   5          4.86          4.59         1.14 o
   5   0   5        214.63        215.16         5.45 o
   6   0   5         97.24        100.97         5.69 o
  -9   1   5         65.67         81.39         8.12 o
  -8   1   5         68.99         63.97         5.91 o
  -7   1   5         28.03         28.18         2.24 o
  -6   1   5        464.53        456.52         8.26 o
  -5   1   5        400.42        408.79         7.95 o
  -4   1   5         53.55         52.75         1.99 o
  -3   1   5        293.09        316.42         6.19 o
  -2   1   5        183.91        206.20         4.85 o
  -1   1   5        119.44        118.36         3.70 o
   0   1   5         13.12         12.82         1.01 o
   1   1   5        148.36        138.27         3.36 o
   2   1   5         25.00         25.08         1.48 o
   3   1   5         76.67         79.65         4.25 o
   4   1   5         84.68         83.74         3.20 o
   5   1   5          8.99          8.20         1.99 o
   6   1   5          0.79          3.80         1.93 o
  -9   2   5         21.52         26.43         5.10 o
  -8   2   5         20.09         21.51         2.85 o
  -7   2   5          1.98          5.96         1.88 o
  -6   2   5        163.37        161.38         5.66 o
  -5   2   5        261.40        263.86         6.16 o
  -4   2   5         49.85         51.64         2.12 o
  -3   2   5         34.94         36.98         2.54 o
  -2   2   5        127.70        121.58         3.31 o
  -1   2   5        214.60        217.22         5.72 o
   0   2   5        210.75        222.69         5.95 o
   1   2   5        273.26        260.70         4.92 o
   2   2   5         66.24         61.33         2.34 o
   3   2   5        217.17        219.16         6.17 o
   4   2   5         36.21         39.95         2.64 o
   5   2   5        127.18        135.00         4.78 o
   6   2   5         36.21         37.31         3.94 o
  -9   3   5          8.84         14.83         5.45 o
  -8   3   5        102.27        100.98         5.68 o
  -7   3   5         59.83         64.25         3.11 o
  -6   3   5         35.76         40.25         4.70 o
  -5   3   5        216.02        223.13         6.22 o
  -4   3   5          4.52          3.77         1.48 o
  -3   3   5        225.66        220.83         6.02 o
  -2   3   5        367.72        356.05        10.25 o
  -1   3   5        184.27        199.55        14.09 o
   0   3   5        329.29        319.20         8.40 o
   1   3   5        188.61        182.19         4.20 o
   2   3   5        184.85        193.39         5.61 o
   3   3   5         23.76         25.19         1.78 o
   4   3   5         55.80         58.23         2.79 o
   5   3   5         19.11         16.17         2.26 o
   6   3   5        127.43        125.67         5.87 o
  -8   4   5         15.67         17.84         2.74 o
  -7   4   5        140.03        145.45         4.99 o
  -6   4   5         80.73         80.60         3.57 o
  -5   4   5         20.08         16.92         1.90 o
  -4   4   5         59.01         57.17         2.76 o
  -3   4   5          5.71          5.13         2.09 o
  -2   4   5         15.62         16.61         1.88 o
  -1   4   5          8.61         12.80         1.73 o
   0   4   5        244.58        237.93         6.89 o
   1   4   5         32.04         31.44         2.41 o
   2   4   5        425.50        423.53         9.54 o
   3   4   5        287.91        285.41         6.86 o
   4   4   5        439.00        433.01         9.67 o
   5   4   5          2.84          1.73         2.12 o
   6   4   5         52.88         50.90         4.02 o
  -8   5   5         20.43         24.31         2.47 o
  -7   5   5        184.65        181.64         7.94 o
  -6   5   5         64.59         66.12         3.32 o
  -5   5   5          7.35          9.66         1.78 o
  -4   5   5         54.20         59.22         3.26 o
  -3   5   5          8.52          7.94         1.58 o
  -2   5   5         31.20         31.22         2.55 o
  -1   5   5        239.12        234.90         6.71 o
   0   5   5        145.92        143.62         6.23 o
   1   5   5        259.70        266.85         6.70 o
   2   5   5         28.93         28.21         2.05 o
   3   5   5          9.72         11.29         1.61 o
   4   5   5         59.32         56.80         5.43 o
   5   5   5         19.99         21.19         2.08 o
  -8   6   5          4.14          4.78         1.81 o
  -7   6   5         44.30         47.61         3.03 o
  -6   6   5          9.72          6.85         1.65 o
  -5   6   5         75.35         68.31         3.41 o
  -4   6   5         19.69         18.16         1.77 o
  -3   6   5          3.36          4.33         1.46 o
  -2   6   5         13.03         13.81         2.23 o
  -1   6   5        127.65        127.14         8.23 o
   0   6   5        104.31         94.12         4.76 o
   1   6   5        109.67        106.09         3.74 o
   2   6   5         58.14         52.43         2.57 o
   3   6   5        152.84        146.83         6.09 o
   4   6   5        102.54        102.13         3.70 o
   5   6   5         52.15         52.93         4.02 o
  -7   7   5         62.41         62.24         3.47 o
  -6   7   5         86.41         93.16         4.45 o
  -5   7   5         97.21        103.00         3.92 o
  -4   7   5         90.32         86.92         2.83 o
  -3   7   5        219.04        197.04         5.46 o
  -2   7   5        163.08        151.44         5.60 o
  -1   7   5        434.40        402.00         9.97 o
   0   7   5        397.26        382.56        12.01 o
   1   7   5         32.29         29.83         2.36 o
   2   7   5          3.05          2.48         1.59 o
   3   7   5          7.15          8.41         1.68 o
   4   7   5         44.39         51.01         3.14 o
  -6   8   5         44.69         45.93         3.17 o
  -5   8   5         53.97         51.05         3.86 o
  -4   8   5          5.65          3.79         1.47 o
  -3   8   5         39.38         34.67         4.87 o
  -2   8   5         59.74         56.54         3.10 o
  -1   8   5         12.45          8.98         1.66 o
   0   8   5         25.31         25.39         3.13 o
   1   8   5         52.90         48.79         6.14 o
   2   8   5          2.48          2.24         1.58 o
   3   8   5          8.29         12.04         1.51 o
  -5   9   5         51.62         53.44         5.97 o
  -4   9   5        185.59        177.88         7.26 o
  -3   9   5         56.11         55.47         3.36 o
  -2   9   5         13.08         13.05         1.64 o
  -1   9   5         13.94         11.41         1.60 o
   0   9   5         33.36         31.14         2.77 o
   1   9   5         18.20         15.54         3.44 o
   2   9   5         19.68         24.73         2.73 o
  -3  10   5          7.49          5.20         1.68 o
  -1  10   5         26.93         26.81         1.89 o
   0  10   5         12.55         10.49         1.70 o
  -4  -9   6         21.99         12.75         6.38 o
  -3  -9   6         19.17         22.49         6.26 o
  -2  -9   6         76.51         70.26         7.24 o
  -1  -9   6         27.99         21.74         5.03 o
   0  -9   6          8.43          2.78         5.91 o
  -6  -8   6         75.72         92.75         9.39 o
  -5  -8   6         43.98         55.81         6.11 o
  -4  -8   6         61.87         63.39         5.68 o
  -3  -8   6         66.04         49.89         6.26 o
  -2  -8   6         77.31         59.83        10.09 o
  -1  -8   6         19.06         19.76         7.25 o
   0  -8   6         46.35         28.02         4.87 o
   1  -8   6         17.33         14.72         6.96 o
   2  -8   6          0.77         -3.00         3.00 o
  -7  -7   6         29.33         28.98         2.45 o
  -6  -7   6        149.50        151.38         7.59 o
  -5  -7   6         35.99         50.61         5.84 o
  -4  -7   6        235.57        212.63        20.12 o
  -3  -7   6         53.22         41.70         4.72 o
  -2  -7   6         18.31         14.01         4.04 o
  -1  -7   6         13.50          6.63         3.70 o
   0  -7   6         37.87         26.78         4.23 o
   1  -7   6         43.18         24.84         4.65 o
   2  -7   6         29.83         31.71        11.01 o
   3  -7   6         54.59         71.09         4.21 o
  -7  -6   6          8.38          8.45         1.74 o
  -6  -6   6         33.56         39.42         3.27 o
  -5  -6   6         15.45          9.84         4.46 o
  -4  -6   6         24.47         25.88         6.43 o
  -3  -6   6         92.31         70.25         8.85 o
  -2  -6   6        289.16        248.06        18.49 o
  -1  -6   6        245.61        222.22        21.33 o
   0  -6   6        303.52        319.18        14.38 o
   1  -6   6        129.72        130.81         5.79 o
   2  -6   6          5.03          2.70         2.75 o
   3  -6   6        134.81        146.28         4.71 o
   4  -6   6         11.16         10.24         1.45 o
  -8  -5   6         10.41         11.47         1.35 o
  -7  -5   6         21.37         20.05         2.05 o
  -6  -5   6          1.60          1.92         3.71 o
  -5  -5   6         26.61         20.24         4.77 o
  -4  -5   6         19.54         17.67         5.64 o
  -3  -5   6         51.82         49.36         8.41 o
  -2  -5   6         52.08         60.60         3.93 o
  -1  -5   6        195.22        183.36        21.22 o
   0  -5   6        275.44        265.37        12.60 o
   1  -5   6        216.81        210.37        12.20 o
   2  -5   6         49.10         46.72         3.31 o
   3  -5   6         37.83         39.39         2.49 o
   4  -5   6         35.81         33.53         2.37 o
  -8  -4   6          7.53          9.46         1.33 o
  -7  -4   6          2.62          2.03         2.26 o
  -6  -4   6         87.61         90.37         4.05 o
  -5  -4   6          2.54          0.79         1.92 o
  -4  -4   6         60.83         56.88         5.45 o
  -3  -4   6         41.26         41.10         7.42 o
  -2  -4   6        144.45        144.00         7.30 o
  -1  -4   6        346.02        342.15        10.81 o
   0  -4   6       1216.03       1223.06        39.46 o
   1  -4   6         64.57         58.65         3.56 o
   2  -4   6        254.94        244.33         7.56 o
   3  -4   6         21.87         20.72         1.63 o
   4  -4   6        150.36        156.36         4.55 o
   5  -4   6         81.22         84.70         2.97 o
  -8  -3   6         14.67         14.06         1.80 o
  -7  -3   6         14.73         15.06         1.54 o
  -6  -3   6        126.31        122.14         4.66 o
  -5  -3   6         26.60         25.32         2.30 o
  -4  -3   6        171.92        168.35         5.25 o
  -3  -3   6         91.54         85.76         5.16 o
  -2  -3   6        135.86        137.12         9.79 o
  -1  -3   6        124.83        122.96         6.74 o
   0  -3   6        120.68        117.75         5.69 o
   1  -3   6         47.65         48.04         2.57 o
   2  -3   6        205.54        200.26         4.65 o
   3  -3   6        128.64        123.36         5.59 o
   4  -3   6         78.96         79.31         4.94 o
   5  -3   6         78.09         77.63         2.97 o
  -9  -2   6          9.38         13.13         1.67 o
  -8  -2   6         26.91         29.40         2.46 o
  -7  -2   6          3.47          1.51         2.06 o
  -6  -2   6        180.69        177.43         4.74 o
  -5  -2   6        308.54        316.84         7.40 o
  -4  -2   6        110.84        112.72         3.88 o
  -3  -2   6        205.01        192.94         4.98 o
  -2  -2   6         50.36         48.59         2.92 o
  -1  -2   6        366.94        360.02        12.60 o
   0  -2   6        379.56        384.71         8.41 o
   1  -2   6         65.97         62.58         3.16 o
   2  -2   6         65.92         63.40         2.48 o
   3  -2   6         53.26         58.34         2.55 o
   4  -2   6        157.13        156.39         3.68 o
   5  -2   6        194.33        196.67         5.54 o
  -9  -1   6         11.26          5.14         6.55 o
  -8  -1   6         89.77         93.33         3.77 o
  -7  -1   6         12.83         15.18         1.59 o
  -6  -1   6        174.82        171.19         4.42 o
  -5  -1   6         47.54         53.45         3.24 o
  -4  -1   6          1.97          1.64         1.47 o
  -3  -1   6         42.47         41.55         2.30 o
  -2  -1   6        187.95        187.47         4.64 o
  -1  -1   6         28.81         29.83         2.22 o
   0  -1   6        109.94        118.03         3.16 o
   1  -1   6         35.02         33.97         1.94 o
   2  -1   6         44.69         43.26         2.16 o
   3  -1   6         23.06         23.31         1.64 o
   4  -1   6         20.38         24.25         2.41 o
   5  -1   6        249.09        257.75         6.69 o
  -9   0   6          2.42         16.81         8.23 o
  -8   0   6         12.16         12.57         2.06 o
  -7   0   6        107.89        102.24         3.69 o
  -6   0   6         94.36         85.18         3.26 o
  -5   0   6        777.53        768.30        13.18 o
  -4   0   6         52.30         49.81         2.12 o
  -3   0   6         27.04         30.73         1.68 o
  -2   0   6        267.30        284.65         5.36 o
  -1   0   6         48.73         43.47         2.06 o
   0   0   6        126.24        116.57         2.81 o
   1   0   6        124.33        122.95         2.88 o
   2   0   6         15.88         14.40         1.22 o
   3   0   6          0.28          0.17         1.52 o
   4   0   6         46.49         44.57         2.54 o
   5   0   6        108.76        107.94         4.70 o
  -9   1   6         11.06          8.51         4.46 o
  -8   1   6         89.42         79.07         7.65 o
  -7   1   6         12.94         11.73         2.79 o
  -6   1   6        176.20        173.80         3.99 o
  -5   1   6         47.21         49.04         2.32 o
  -4   1   6          1.94          2.59         1.00 o
  -3   1   6         42.24         41.65         1.85 o
  -2   1   6        187.95        189.30         3.80 o
  -1   1   6         29.34         30.29         1.74 o
   0   1   6        109.22        117.17         4.06 o
   1   1   6         35.83         32.04         1.82 o
   2   1   6         45.43         44.88         2.12 o
   3   1   6         22.75         21.54         1.69 o
   4   1   6         20.46         20.28         2.42 o
   5   1   6        250.38        255.95         8.71 o
  -9   2   6          9.14         12.24         4.34 o
  -8   2   6         26.65         26.75         3.31 o
  -7   2   6          3.33          4.84         1.97 o
  -6   2   6        180.81        173.59         4.53 o
  -5   2   6        311.50        317.89         7.22 o
  -4   2   6        111.00        111.73         2.95 o
  -3   2   6        205.14        194.21         4.28 o
  -2   2   6         50.36         46.65         2.13 o
  -1   2   6        363.78        372.61         8.04 o
   0   2   6        375.89        381.46         8.37 o
   1   2   6         65.93         70.34         2.49 o
   2   2   6         65.34         69.46         2.75 o
   3   2   6         53.63         48.91         3.77 o
   4   2   6        158.14        157.35         6.31 o
   5   2   6        196.94        198.49         9.62 o
  -8   3   6         14.89         18.88         3.77 o
  -7   3   6         14.47         14.28         1.97 o
  -6   3   6        128.89        126.95         7.19 o
  -5   3   6         26.61         24.15         3.81 o
  -4   3   6        171.62        166.68         4.36 o
  -3   3   6         90.53         88.37         3.07 o
  -2   3   6        134.45        135.17         4.27 o
  -1   3   6        124.87        130.98         3.89 o
   0   3   6        120.44        123.37         3.70 o
   1   3   6         47.21         53.24         3.94 o
   2   3   6        206.26        201.90         5.87 o
   3   3   6        128.64        128.62         5.59 o
   4   3   6         78.20         82.77         5.22 o
   5   3   6         78.36         83.21         4.54 o
  -8   4   6          7.40          4.00         2.25 o
  -7   4   6          2.60          1.35         1.79 o
  -6   4   6         89.02         92.10         3.75 o
  -5   4   6          2.84          2.58         1.81 o
  -4   4   6         60.83         58.46         3.31 o
  -3   4   6         41.03         35.20         3.18 o
  -2   4   6        145.65        152.63         5.94 o
  -1   4   6        345.17        349.85         9.21 o
   0   4   6       1214.79       1254.82        36.36 o
   1   4   6         64.87         61.46         3.40 o
   2   4   6        254.42        247.67         8.19 o
   3   4   6         21.62         19.83         1.91 o
   4   4   6        152.31        160.57         6.50 o
   5   4   6         82.17         84.18         6.11 o
  -8   5   6         10.73          8.00         3.83 o
  -7   5   6         21.70         21.82         2.82 o
  -6   5   6          1.87          2.58         2.55 o
  -5   5   6         27.61         22.75         3.01 o
  -4   5   6         19.42         13.36         1.97 o
  -3   5   6         51.15         51.88         3.69 o
  -2   5   6         52.55         59.28         5.35 o
  -1   5   6        193.67        194.45         5.88 o
   0   5   6        277.76        286.06         9.43 o
   1   5   6        217.54        218.00         6.39 o
   2   5   6         47.95         43.22         2.76 o
   3   5   6         37.28         33.42         4.05 o
   4   5   6         35.98         27.41         2.91 o
  -7   6   6          8.76          8.89         2.04 o
  -6   6   6         32.62         35.64         2.71 o
  -5   6   6         15.26         14.99         3.34 o
  -4   6   6         24.74         25.72         3.71 o
  -3   6   6         91.26         74.04         4.56 o
  -2   6   6        289.90        273.73         7.34 o
  -1   6   6        245.80        251.94         8.52 o
   0   6   6        302.94        297.45        10.24 o
   1   6   6        129.60        132.39         5.90 o
   2   6   6          5.10          6.08         1.85 o
   3   6   6        134.14        142.81         4.80 o
   4   6   6         10.93         10.55         2.90 o
  -7   7   6         29.50         30.14         4.29 o
  -6   7   6        148.37        158.33         4.85 o
  -5   7   6         36.60         36.61         3.45 o
  -4   7   6        234.75        226.52         7.99 o
  -3   7   6         52.39         60.43         3.29 o
  -2   7   6         18.38         15.22         2.41 o
  -1   7   6         13.60         14.90         2.50 o
   0   7   6         38.50         42.88         4.02 o
   2   7   6         29.70         29.94         6.14 o
   3   7   6         53.76         67.17         5.68 o
  -6   8   6         75.31         79.77         6.84 o
  -5   8   6         43.28         41.91         3.35 o
  -4   8   6         61.46         65.82         4.23 o
  -3   8   6         66.72         53.27         3.46 o
  -2   8   6         77.85         79.42         5.80 o
  -1   8   6         19.12         22.96         3.25 o
   1   8   6         17.82         19.25         2.90 o
   2   8   6          0.68         -1.78         1.78 o
  -4   9   6         21.83         13.57         3.59 o
  -3   9   6         18.75         25.74         5.33 o
  -2   9   6         75.93         76.06         5.22 o
  -1   9   6         28.75         28.17         2.90 o
   0   9   6          8.05          8.12         2.32 o
   1   9   6         42.93         59.83         4.41 o
  -4  -8   7         33.28         40.70         5.68 o
  -3  -8   7          1.33          4.99         5.45 o
  -2  -8   7         23.53         24.58         6.03 o
  -1  -8   7         11.48          2.20         6.38 o
   0  -8   7         41.99         26.32         7.54 o
  -6  -7   7          8.53          7.88         3.01 o
  -5  -7   7          2.70          2.14         4.17 o
  -4  -7   7          8.87          8.46         6.49 o
  -3  -7   7         44.25         30.38         6.03 o
  -2  -7   7         16.14         10.32         6.03 o
  -1  -7   7         20.88         16.12         5.80 o
   0  -7   7          2.19          5.68         6.03 o
   1  -7   7         24.65         19.27         8.46 o
   2  -7   7         74.60         80.23         5.36 o
  -7  -6   7         32.00         35.39         3.16 o
  -6  -6   7        140.01        147.42         5.25 o
  -5  -6   7         23.80         25.07         3.61 o
  -4  -6   7         99.93         91.13         9.62 o
  -3  -6   7          8.86          7.19         5.57 o
  -2  -6   7         14.16         13.68         6.26 o
  -1  -6   7         24.85         25.62         6.84 o
   0  -6   7         30.06         35.88         4.99 o
   1  -6   7         77.98         94.58        16.70 o
   2  -6   7          2.69          7.20         2.11 o
  -7  -5   7         27.06         25.51         2.56 o
  -6  -5   7         35.56         36.46         4.63 o
  -5  -5   7        128.05        135.85         6.02 o
  -4  -5   7         62.80         58.96         5.18 o
  -3  -5   7        289.30        285.33        16.58 o
  -2  -5   7         52.63         34.55         6.84 o
  -1  -5   7          9.24         10.77         2.39 o
   0  -5   7        152.18        148.66         9.78 o
   1  -5   7        179.74        173.33         9.04 o
   2  -5   7         16.23         17.86         1.71 o
   3  -5   7          6.66          7.74         1.18 o
  -8  -4   7         28.26         34.60         2.60 o
  -7  -4   7          1.25          2.49         1.56 o
  -6  -4   7         75.52         71.74         5.40 o
  -5  -4   7          5.52          7.65         2.26 o
  -4  -4   7        283.19        275.31         8.06 o
  -3  -4   7         13.60         12.78         2.00 o
  -2  -4   7        212.05        198.96         5.30 o
  -1  -4   7         89.32         90.47         4.59 o
   0  -4   7         55.79         54.28         4.52 o
   1  -4   7         35.19         38.28         2.58 o
   2  -4   7         28.33         26.17         2.75 o
   3  -4   7         15.21         13.28         1.33 o
   4  -4   7         33.50         38.67         2.40 o
  -8  -3   7         42.61         46.53         2.72 o
  -7  -3   7         63.27         61.29         3.01 o
  -6  -3   7         28.13         27.50         2.23 o
  -5  -3   7        171.00        169.91         5.87 o
  -4  -3   7         47.79         45.24         2.94 o
  -3  -3   7         27.66         25.39         2.17 o
  -2  -3   7        162.00        167.09         4.63 o
  -1  -3   7        109.03        101.89         6.42 o
   0  -3   7        625.15        625.52        15.33 o
   1  -3   7        131.96        133.09         4.42 o
   2  -3   7         46.93         46.24         2.57 o
   3  -3   7         18.72         18.97         1.48 o
   4  -3   7         70.91         76.07         2.93 o
  -8  -2   7         24.34         30.95         3.16 o
  -7  -2   7         27.36         30.09         2.35 o
  -6  -2   7        258.77        258.18         6.92 o
  -5  -2   7         90.05         85.73         5.02 o
  -4  -2   7        147.65        140.32         3.96 o
  -3  -2   7        203.64        200.35         5.19 o
  -2  -2   7        188.86        193.35         5.16 o
  -1  -2   7         60.91         60.45         3.08 o
   0  -2   7         74.69         77.61         2.76 o
   1  -2   7        185.74        186.50         4.03 o
   2  -2   7        118.91        112.58         3.10 o
   3  -2   7        100.86        102.53         2.93 o
   4  -2   7         67.75         67.98         2.95 o
  -8  -1   7         47.54         49.23         2.78 o
  -7  -1   7         14.73         12.99         1.49 o
  -6  -1   7         11.19          9.20         1.54 o
  -5  -1   7         25.88         24.68         2.40 o
  -4  -1   7        283.39        291.26         6.10 o
  -3  -1   7         74.08         72.76         3.02 o
  -2  -1   7        262.02        265.30         5.18 o
  -1  -1   7        149.20        149.06         3.72 o
   0  -1   7        138.64        144.53         3.40 o
   1  -1   7        110.63        101.59         2.79 o
   2  -1   7        200.17        199.56         4.45 o
   3  -1   7         48.98         53.26         3.54 o
   4  -1   7        102.59        106.01         3.15 o
  -8   0   7         33.35         36.69         3.14 o
  -7   0   7        174.94        156.58        10.26 o
  -6   0   7        305.06        314.07         6.50 o
  -5   0   7         22.77         19.29         1.68 o
  -4   0   7         69.13         72.93         2.40 o
  -3   0   7        521.02        510.02         9.88 o
  -2   0   7        108.17        115.66         2.88 o
  -1   0   7        107.64        110.02         3.89 o
   0   0   7         40.72         43.37         1.88 o
   1   0   7         26.51         20.81         1.43 o
   2   0   7        117.45        118.72         3.14 o
   3   0   7         84.84         83.71         4.02 o
   4   0   7        190.99        197.09         6.72 o
  -8   1   7         47.94         42.90         6.96 o
  -7   1   7         14.66         10.52         2.67 o
  -6   1   7         11.15          9.83         1.61 o
  -5   1   7         25.47         22.34         1.90 o
  -4   1   7        282.87        292.90         5.97 o
  -3   1   7         76.27         79.74         2.77 o
  -2   1   7        263.40        265.53         6.13 o
  -1   1   7        148.16        150.42         4.00 o
   0   1   7        139.68        140.64         3.53 o
   1   1   7        111.98        107.55         2.95 o
   2   1   7        200.90        205.34         5.03 o
   3   1   7         48.63         47.10         7.30 o
   4   1   7        103.45         96.22         4.58 o
  -8   2   7         24.77         26.20         4.41 o
  -7   2   7         27.09         31.25         6.08 o
  -6   2   7        258.54        251.48         6.02 o
  -5   2   7         91.76         87.49         3.07 o
  -4   2   7        146.03        143.18         3.94 o
  -3   2   7        204.47        205.46         4.48 o
  -2   2   7        189.39        198.35         4.78 o
  -1   2   7         60.32         63.95         2.57 o
   0   2   7         73.81         77.18         2.99 o
   1   2   7        188.08        187.91         4.76 o
   2   2   7        117.41        113.30         4.24 o
   3   2   7        102.70        106.73         4.25 o
   4   2   7         66.79         73.86         6.72 o
  -8   3   7         43.08         48.30         4.08 o
  -7   3   7         62.96         62.15         4.73 o
  -6   3   7         28.21         24.89         2.16 o
  -5   3   7        169.23        171.17         5.47 o
  -4   3   7         47.85         42.70         2.71 o
  -3   3   7         27.41         22.36         2.33 o
  -2   3   7        163.10        170.13         5.04 o
  -1   3   7        107.75        110.44         3.51 o
   0   3   7        623.26        629.20        15.57 o
   1   3   7        131.23        133.04         4.93 o
   2   3   7         48.10         45.53         3.40 o
   3   3   7         18.06         18.54         3.77 o
   4   3   7         71.75         67.85         6.43 o
  -8   4   7         28.26         22.38         4.41 o
  -7   4   7          1.26         -0.13         2.04 o
  -6   4   7         76.18         75.11         3.82 o
  -5   4   7          5.57          6.90         1.95 o
  -4   4   7        284.31        279.45         8.22 o
  -3   4   7         13.84          8.07         1.91 o
  -2   4   7        211.69        197.97         7.21 o
  -1   4   7         88.48         91.32         4.05 o
   0   4   7         55.98         58.30         3.54 o
   1   4   7         35.81         31.37         3.27 o
   2   4   7         28.53         23.65         3.26 o
   3   4   7         15.47         13.58         3.94 o
   4   4   7         33.53         26.74         2.97 o
  -7   5   7         27.25         25.40         2.43 o
  -6   5   7         35.77         39.66         2.92 o
  -5   5   7        127.32        132.81         5.59 o
  -4   5   7         63.06         60.03         3.71 o
  -3   5   7        288.48        292.55         9.59 o
  -2   5   7         53.80         50.56         3.15 o
  -1   5   7          9.22          9.96         2.11 o
   0   5   7        152.22        140.47        11.19 o
   1   5   7        179.79        181.42         7.03 o
   2   5   7         15.64         18.02         2.56 o
   3   5   7          6.44          6.63         2.25 o
  -7   6   7         31.98         34.76         4.52 o
  -6   6   7        138.77        134.59         6.81 o
  -5   6   7         23.95         26.03         2.61 o
  -4   6   7        100.69        105.51         7.30 o
  -3   6   7          9.11          3.91         2.14 o
  -2   6   7         14.51         12.56         2.23 o
  -1   6   7         24.52         24.71         2.90 o
   0   6   7         30.19         23.05         2.86 o
   1   6   7         77.13         81.88         4.93 o
   2   6   7          2.98          7.06         2.39 o
  -6   7   7          8.87          8.63         2.12 o
  -5   7   7          2.68          3.05         1.84 o
  -4   7   7          8.60          8.31         2.43 o
  -3   7   7         44.57         34.53         8.46 o
  -2   7   7         16.60         19.86         2.28 o
  -1   7   7         20.93         20.02         2.70 o
   0   7   7          2.58          5.68         2.78 o
   1   7   7         25.49         21.82         2.84 o
   2   7   7         73.33         68.40         5.22 o
  -4   8   7         34.19         36.49         4.43 o
  -2   8   7         22.31         23.81         3.48 o
  -1   8   7         11.83         11.01         2.78 o
   0   8   7         42.21         39.65         5.80 o
  -4  -7   8         13.99         17.97         4.41 o
  -3  -7   8         13.80         16.23         4.75 o
  -2  -7   8         15.18         15.42         5.10 o
  -1  -7   8          6.20          5.22         6.03 o
  -6  -6   8          7.36          3.25         2.67 o
  -5  -6   8         18.54         18.66         3.01 o
  -4  -6   8          1.06          3.18         2.53 o
  -3  -6   8         43.39         37.07         5.16 o
  -2  -6   8         68.72         67.59         6.72 o
  -1  -6   8         72.10         76.98         5.63 o
   0  -6   8         51.77         60.56         4.77 o
   1  -6   8          7.12          9.02         1.68 o
  -6  -5   8         18.29         15.93         1.79 o
  -5  -5   8         40.84         42.09         3.27 o
  -4  -5   8         39.47         36.65         3.68 o
  -3  -5   8         94.24         90.51         5.33 o
  -2  -5   8         15.50         12.97         2.83 o
  -1  -5   8         58.80         60.52         3.62 o
   0  -5   8          0.91          1.16         2.39 o
   1  -5   8          0.29         -1.44         1.47 o
   2  -5   8        115.64        132.45         4.77 o
  -7  -4   8          5.12          6.39         2.01 o
  -6  -4   8         11.36         10.47         1.73 o
  -5  -4   8         68.29         69.11         3.55 o
  -4  -4   8         14.78         15.19         2.96 o
  -3  -4   8          2.28          1.62         2.23 o
  -2  -4   8        112.17        110.12         5.74 o
  -1  -4   8         69.54         77.46         5.13 o
   0  -4   8         79.08         81.82         3.58 o
   1  -4   8          3.90          3.80         2.54 o
   2  -4   8          6.88          9.89         1.28 o
  -7  -3   8         46.26         51.99         2.69 o
  -6  -3   8         76.35         79.33         3.35 o
  -5  -3   8         27.68         25.68         2.31 o
  -4  -3   8        439.48        441.89        11.30 o
  -3  -3   8         55.02         47.89         2.86 o
  -2  -3   8         26.17         25.47         1.92 o
  -1  -3   8         13.78         13.20         2.38 o
   0  -3   8         61.38         61.61         3.00 o
   1  -3   8         40.49         47.49         4.63 o
   2  -3   8          3.82          4.93         1.17 o
   3  -3   8          2.23          0.77         1.71 o
  -8  -2   8         15.25         13.73         1.81 o
  -7  -2   8         21.85         26.08         2.04 o
  -6  -2   8          2.50          2.80         1.50 o
  -5  -2   8          3.64          1.25         1.49 o
  -4  -2   8         15.16         11.90         1.60 o
  -3  -2   8          5.51          6.44         1.54 o
  -2  -2   8         65.12         60.04         2.76 o
  -1  -2   8        106.01        109.66         3.83 o
   0  -2   8         97.78         95.78         3.45 o
   1  -2   8         65.48         63.43         3.13 o
   2  -2   8         40.87         40.74         2.23 o
   3  -2   8          6.75          7.08         1.29 o
  -8  -1   8         21.07         15.37         4.81 o
  -7  -1   8         42.30         32.00         2.98 o
  -6  -1   8        183.04        190.07         6.72 o
  -5  -1   8         23.99         23.59         1.97 o
  -4  -1   8        196.03        200.60         5.00 o
  -3  -1   8        151.90        169.01         5.27 o
  -2  -1   8          1.11          2.72         1.26 o
  -1  -1   8          4.52          4.30         1.33 o
   0  -1   8         39.15         40.10         2.22 o
   1  -1   8        219.56        213.23         5.17 o
   2  -1   8         12.35         13.71         1.38 o
   3  -1   8         14.82         15.23         2.22 o
  -8   0   8         17.41         16.46         4.29 o
  -7   0   8         12.83         14.03         1.76 o
  -6   0   8         16.03         13.33         1.50 o
  -5   0   8        163.22        165.95         3.98 o
  -4   0   8         62.67         60.37         2.57 o
  -3   0   8         54.07         57.79         2.57 o
  -2   0   8         80.71         75.69         3.51 o
  -1   0   8         62.17         56.77         2.67 o
   0   0   8        140.08        137.19         3.79 o
   1   0   8        121.37        118.63         3.61 o
   2   0   8         99.79         99.75         3.23 o
   3   0   8         93.16         86.81         3.55 o
  -8   1   8         21.04         17.85         4.29 o
  -7   1   8         42.51         41.51         5.91 o
  -6   1   8        182.88        187.03         5.96 o
  -5   1   8         24.25         21.65         1.59 o
  -4   1   8        196.20        196.87         4.48 o
  -3   1   8        152.17        158.58         5.02 o
  -2   1   8          1.22          1.34         1.34 o
  -1   1   8          4.88          5.52         1.31 o
   0   1   8         39.53         37.52         2.14 o
   1   1   8        220.22        222.53         6.06 o
   2   1   8         12.58         14.00         1.60 o
   3   1   8         14.85         12.67         1.94 o
  -8   2   8         14.65         11.48         4.17 o
  -7   2   8         21.96         23.71         2.22 o
  -6   2   8          2.53          5.42         2.01 o
  -5   2   8          3.47          4.26         1.40 o
  -4   2   8         14.62         12.96         1.51 o
  -3   2   8          5.59          6.67         2.24 o
  -2   2   8         64.38         62.81         3.00 o
  -1   2   8        106.81        111.75         3.93 o
   0   2   8         97.12         96.56         3.32 o
   1   2   8         65.15         64.35         4.83 o
   2   2   8         40.92         35.08         2.75 o
   3   2   8          6.85          3.87         1.84 o
  -7   3   8         45.81         42.13         3.45 o
  -6   3   8         77.16         79.71         3.64 o
  -5   3   8         27.84         27.16         2.99 o
  -4   3   8        439.17        434.99        11.32 o
  -3   3   8         54.56         51.34         3.68 o
  -2   3   8         26.59         26.83         2.89 o
  -1   3   8         14.26         14.10         2.31 o
   0   3   8         61.47         59.10         4.99 o
   1   3   8         41.70         49.16         3.41 o
   2   3   8          3.92          3.16         2.73 o
   3   3   8          2.20          0.44         2.06 o
  -7   4   8          5.06          3.73         1.84 o
  -6   4   8         11.27          8.72         1.89 o
  -5   4   8         67.36         77.73         4.63 o
  -4   4   8         15.25         13.45         2.07 o
  -3   4   8          2.42          3.68         2.03 o
  -2   4   8        111.16        105.90         7.25 o
  -1   4   8         70.71         75.30         4.00 o
   0   4   8         79.08         82.36         3.98 o
   1   4   8          4.02          4.56         1.99 o
   2   4   8          6.84          7.74         2.43 o
  -6   5   8         18.35         21.13         3.97 o
  -5   5   8         40.87         42.40         3.16 o
  -4   5   8         39.42         38.18         3.56 o
  -3   5   8         95.30         95.17         4.66 o
  -2   5   8         15.55         16.43         2.42 o
  -1   5   8         58.67         54.52         3.63 o
   0   5   8          1.05          0.29         2.01 o
   1   5   8          0.45          2.01         2.31 o
   2   5   8        116.14        130.13         8.23 o
  -5   6   8         18.67         14.50         1.91 o
  -4   6   8          1.16          1.82         2.21 o
  -3   6   8         43.34         42.43         4.75 o
  -2   6   8         69.30         72.35         5.91 o
  -1   6   8         72.72         76.03         6.72 o
   0   6   8         51.18         55.83         4.29 o
   1   6   8          7.32          6.60         3.42 o
  -4   7   8         14.21         26.55         4.06 o
  -3   7   8         14.56         11.56         4.29 o
  -2   7   8         15.16         14.36         4.87 o
  -1   7   8          6.30          5.71         2.72 o
  -5  -5   9         32.52         33.56         2.86 o
  -4  -5   9         13.15         17.87         3.04 o
  -3  -5   9         15.06         14.66         1.91 o
  -2  -5   9         23.11         26.59         3.42 o
  -1  -5   9         32.87         36.00         3.37 o
  -6  -4   9         16.12         16.76         2.66 o
  -5  -4   9         13.31         14.16         1.67 o
  -4  -4   9         37.10         33.59         4.16 o
  -3  -4   9         11.28         12.64         1.96 o
  -2  -4   9         20.11         19.19         1.78 o
  -1  -4   9          0.28          1.09         1.48 o
   0  -4   9          1.80          3.39         1.68 o
  -6  -3   9         10.68         13.30         1.54 o
  -5  -3   9         15.32         13.78         1.72 o
  -4  -3   9         25.80         26.68         2.47 o
  -3  -3   9         51.47         56.61         2.83 o
  -2  -3   9          4.91          7.69         1.65 o
  -1  -3   9         20.24         22.93         1.87 o
   0  -3   9         48.38         46.20         2.77 o
   1  -3   9         10.53         10.23         1.29 o
  -7  -2   9          1.48          1.82         1.49 o
  -6  -2   9          4.32          4.96         1.44 o
  -5  -2   9         15.16         14.57         1.61 o
  -4  -2   9         41.16         51.28         3.00 o
  -3  -2   9          3.26          3.43         1.42 o
  -2  -2   9        152.87        158.42         4.66 o
  -1  -2   9         14.93         12.78         1.51 o
   0  -2   9         17.06         18.86         1.62 o
   1  -2   9         15.93         16.94         1.58 o
  -7  -1   9         75.73         86.18        11.42 o
  -6  -1   9        121.89        131.82         4.72 o
  -5  -1   9         36.36         39.74         2.56 o
  -4  -1   9         40.77         44.33         3.04 o
  -3  -1   9         20.35         17.25         1.65 o
  -2  -1   9         41.82         41.31         2.71 o
  -1  -1   9         22.26         22.90         2.64 o
   0  -1   9         81.16         79.87         4.83 o
   1  -1   9         14.72         13.42         1.46 o
  -7   0   9         17.71         20.29         4.29 o
  -6   0   9          0.09         -0.50         1.86 o
  -5   0   9         15.25         13.31         2.16 o
  -4   0   9         32.05         42.54         2.93 o
  -3   0   9         13.28         11.84         2.13 o
  -2   0   9         17.72         13.78         1.86 o
  -1   0   9         36.01         34.49         2.19 o
   0   0   9          1.42          1.65         1.40 o
   1   0   9          3.58          7.15         1.66 o
   2   0   9          0.10          5.91         3.94 o
  -7   1   9         75.85         87.19         6.96 o
  -6   1   9        120.88        123.30        10.62 o
  -5   1   9         36.29         34.19         2.94 o
  -4   1   9         40.66         45.00         3.58 o
  -2   1   9         40.81         37.08         3.90 o
  -1   1   9         22.43         25.01         2.83 o
   0   1   9         82.24         88.86         4.35 o
   1   1   9         14.01         10.38         2.03 o
  -7   2   9          1.55          3.74         2.75 o
  -6   2   9          4.30          6.03         2.03 o
  -5   2   9         15.07         14.13         2.22 o
  -4   2   9         40.73         48.78         3.90 o
  -3   2   9          2.97          2.42         1.56 o
  -2   2   9        153.10        153.56         4.75 o
  -1   2   9         15.46         14.05         4.29 o
   0   2   9         17.22         16.61         2.31 o
   1   2   9         16.01         13.79         2.59 o
  -6   3   9         11.17         10.37         1.89 o
  -5   3   9         15.21         12.35         2.25 o
  -4   3   9         26.44         25.40         2.96 o
  -3   3   9         52.09         55.57         7.42 o
  -2   3   9          4.76          8.03         2.14 o
  -1   3   9         19.88         22.84         6.26 o
   0   3   9         49.12         46.97         7.13 o
   1   3   9         11.17         10.31         1.99 o
  -6   4   9         16.13         14.54         2.32 o
  -5   4   9         13.21         14.79         3.25 o
  -4   4   9         37.02         36.46         3.47 o
  -3   4   9         11.21         12.18         2.28 o
  -2   4   9         20.25         16.37         2.28 o
  -1   4   9          0.21          2.32         2.67 o
   0   4   9          1.81          4.31         4.23 o
  -5   5   9         32.37         22.20         2.17 o
  -4   5   9         12.85         13.81         2.03 o
  -3   5   9         14.95         10.09         2.08 o
  -2   5   9         23.55         24.56         3.01 o
  -1   5   9         32.46         32.61         9.28 o
  -4  -3  10         10.58         10.59         3.30 o
  -3  -3  10         27.69         38.84         4.41 o
  -2  -3  10        108.91        118.98         3.80 o
  -5  -2  10         17.85         14.68         3.30 o
  -4  -2  10         27.31         27.53         2.13 o
  -3  -2  10         44.71         44.11         3.05 o
  -2  -2  10         45.07         47.13         2.69 o
  -1  -2  10         25.89         30.03         4.21 o
  -5  -1  10          6.99         10.90         4.99 o
  -4  -1  10          7.87          7.82         2.46 o
  -3  -1  10         24.29         25.92         2.02 o
  -2  -1  10          7.38          6.73         1.34 o
  -1  -1  10         13.20          9.16         2.43 o
  -5   0  10          1.08         -3.42         3.42 o
  -4   0  10          6.65          6.39         1.51 o
  -3   0  10         22.31         31.41         2.90 o
  -2   0  10         16.56         23.55         2.41 o
  -1   0  10          8.59          6.14         2.09 o
  -5   1  10          7.16          0.23         2.90 o
  -4   1  10          7.77          7.30         2.67 o
  -3   1  10         23.46         25.67         4.29 o
  -2   1  10          7.09          9.19         2.22 o
  -1   1  10         12.82         13.57         2.32 o
  -4   2  10         27.44         35.79         8.35 o
  -3   2  10         45.06         50.39         3.56 o
  -2   2  10         44.01         50.40         4.87 o
  -1   2  10         25.57         27.03         5.10 o
  -4   3  10         10.84         12.91         2.05 o
  -3   3  10         26.99         37.33         6.14 o
  -2   3  10        108.29        118.26         6.26 o
                                                
